# Supplementary material for: RiceAtlas, a spatial database of global rice calendars and production
Source: Sci Data. 2017 May 30;4:170074. doi: 10.1038/sdata.2017.74 (PMC5448352; doi:10.1038/sdata.2017.74)
Supplement: Supplementary file 1 [file sdata201774-isa1.zip]

Archive with 4 entries (4 files):
- i_Investigation.txt
- s_study_Laborte.txt
- a_calendar_Laborte.txt
- a_production_Laborte.txt
