# Supplementary material for: RiceAtlas, a spatial database of global rice calendars and production
Source: Sci Data. 2017 May 30;4:170074. doi: 10.1038/sdata.2017.74 (PMC5448352; doi:10.1038/sdata.2017.74)
Supplement: Supplementary file 1 [file sdata201774-isa1.zip › i_Investigation.txt]

# Investigation File generated for Scientific Data with Investigation File Authoring Tool version 0.1.0 on 05/05/2017 - This metadata file is CC0
ONTOLOGY SOURCE REFERENCE
Term Source Name	IAO	ENVO	GAZ	ERO	OBI
Term Source File	http://data.bioontology.org/ontologies/IAO	http://data.bioontology.org/ontologies/ENVO	http://data.bioontology.org/ontologies/GAZ	http://data.bioontology.org/ontologies/ERO	http://data.bioontology.org/ontologies/OBI
Term Source Version	2015-02-23	releases/2014-09-16	$Revision: 1.512 $	2013-08-02	2014-08-18
Term Source Description	Information Artifact Ontology	Environment Ontology	Gazetteer	Eagle-I Research Resource Ontology	Ontology for Biomedical Investigations
INVESTIGATION
Investigation Identifier
Investigation Title
Investigation Description
Investigation Submission Date
Investigation Public Release Date
INVESTIGATION PUBLICATIONS
Investigation PubMed ID
Investigation Publication DOI
Investigation Publication Author List
Investigation Publication Title
Investigation Publication Status
Investigation Publication Status Term Accession Number
Investigation Publication Status Term Source REF
INVESTIGATION CONTACTS
Investigation Person Last Name
Investigation Person Mid Initials
Investigation Person First Name
Investigation Person Address
Investigation Person Phone
Investigation Person Fax
Investigation Person Email
Investigation Person Affiliation
Investigation Person Roles
Investigation Person Roles Term Accession Number
Investigation Person Roles Term Source REF
STUDY
Study Identifier	10.1038/sdata.2017.74
Study Title	RiceAtlas, a spatial database of global rice calendars and production
Study Submission Date	14/12/2016
Study Public Release Date	30/05/2017
Study Description	http://www.nature.com/articles/sdata201774#abstract
Study File Name	s_study_Laborte.txt
Comment[Subject Keywords]	/;/
Comment[Manuscript Licence]	CC BY-4.0
Comment[Experimental Metadata Licence]	CC0
Comment[Supplementary Information File Name]		Supplementary Table 1
Comment[Supplementary Information File Type]	x-zip-compressed	vnd.openxmlformats-officedocument.wordprocessingml.document
Comment[Supplementary Information File URL]	http://www.nature.com/articles/sdata201774#supplementary-information	http://www.nature.com/articles/sdata201774#supplementary-information
Comment[Data Repository]	Harvard Dataverse
Comment[Data Record Accession]	doi:10.7910/DVN/JE6R2R
Comment[Data Record URI]	https://dx.doi.org/10.7910/DVN/JE6R2R
STUDY DESIGN DESCRIPTORS
Study Design Type	data integration objective	database creation objective	observation design
Study Design Type Term Accession Number	ERO:0100092	http://www.ebi.ac.uk/efo/swo/SWO_0000509	OBI:0300311
Study Design Type Term Source REF	ERO	ERO	OBI
STUDY PUBLICATIONS
Study PubMed ID
Study Publication DOI
Study Publication Author List
Study Publication Title
Study Publication Status
Study Publication Status Term Accession Number
Study Publication Status Term Source REF
STUDY FACTORS
Study Factor Name	continent	country
Study Factor Type	geographic location	geographic location
Study Factor Type Term Accession Number	GAZ:00000448	GAZ:00000448
Study Factor Type Term Source REF	OBI	OBI
STUDY ASSAYS
Study Assay Measurement Type	agricultural calendar	agricultural production
Study Assay Measurement Type Term Accession Number	""	""
Study Assay Measurement Type Term Source REF	""	""
Study Assay Technology Type	digital curation	digital curation
Study Assay Technology Type Term Accession Number	OBI:0302914	OBI:0302914
Study Assay Technology Type Term Source REF	OBI	OBI
Study Assay Technology Platform	""	""
Study Assay File Name	a_calendar_Laborte.txt	a_production_Laborte.txt
STUDY PROTOCOLS
Study Protocol Name	Data sources	Rice calendar	Rice production	Spatial and seasonal analysis of rice production
Study Protocol Type	selection	digital curation	digital curation	information processor function
Study Protocol Type Term Accession Number	OBI:0001928	OBI:0302914	OBI:0302914	OBI:0000392
Study Protocol Type Term Source REF	OBI	OBI	OBI	OBI
Study Protocol Description				
Study Protocol URI	""	""	""	""
Study Protocol Version				
Study Protocol Parameters Name	""	""	""	""
Study Protocol Parameters Name Term Accession Number	""	""	""	""
Study Protocol Parameters Name Term Source REF	""	""	""	""
Study Protocol Components Name	""	""	""	""
Study Protocol Components Type	""	""	""	""
Study Protocol Components Type Term Accession Number	""	""	""	""
Study Protocol Components Type Term Source REF	""	""	""	""
STUDY CONTACTS
Study Person Last Name	Laborte	Gutierrez	Balanza	Saito	Zwart	Boschetti	Murty	Villano	Aunario	Reinke	Koo	Hijmans	Nelson
Study Person First Name	Alice G.	Mary Anne	Jane Girly	Kazuki	Sander J.	Mirco	M.V.R.	Lorena	Jorrel Khalil	Russell	Jawoo	Robert J.	Andrew
Study Person Mid Initials													
Study Person Email	a.g.laborte@irri.org	""	""	""	""	""	""	""	""	""	""	""	""
Study Person Phone													
Study Person Fax													
Study Person Address													
Study Person Affiliation	Social Sciences Division, International Rice Research Institute (IRRI), Los Baños 4031, Laguna, Philippines	Social Sciences Division, International Rice Research Institute (IRRI), Los Baños 4031, Laguna, Philippines	Social Sciences Division, International Rice Research Institute (IRRI), Los Baños 4031, Laguna, Philippines	Sustainable Productivity Enhancement Program, Africa Rice Center (AfricaRice), 01 BP 2031, Cotonou, Benin	Sustainable Productivity Enhancement Program, Africa Rice Center (AfricaRice), 01 BP 2031, Cotonou, Benin	Institute for Electromagnetic Sensing of the Environment, Italian National Research Council, Via Bassini 15, Milan 20133, Italy	Social Sciences Division, International Rice Research Institute (IRRI), Los Baños 4031, Laguna, Philippines	Social Sciences Division, International Rice Research Institute (IRRI), Los Baños 4031, Laguna, Philippines	Social Sciences Division, International Rice Research Institute (IRRI), Los Baños 4031, Laguna, Philippines	Plant Breeding Division, International Rice Research Institute (IRRI), Los Baños 4031, Laguna, Philippines	Environment and Production Technology, International Food Policy Research Institute (IFPRI), Washington, District Of Columbia 20005, USA	Environmental Science and Policy, University of California, Davis, California 95616, USA	Social Sciences Division, International Rice Research Institute (IRRI), Los Baños 4031, Laguna, Philippines
Study Person Roles													
Study Person Roles Term Accession Number													
Study Person Roles Term Source REF													
Comment[Study Person ORCID]													
Comment[Funder]													
Comment[FundRef ID]													
Comment[Funder Term Source REF]													
Comment[Grant Identifier]													
