# Supplementary material for: RiceAtlas, a spatial database of global rice calendars and production
Source: Sci Data. 2017 May 30;4:170074. doi: 10.1038/sdata.2017.74 (PMC5448352; doi:10.1038/sdata.2017.74)
Supplement: Supplementary file 1 [file sdata201774-isa1.zip › s_study_Laborte.txt]

Source Name	Comment[source]	Material Type	Term Source REF	Term Accession Number	Characteristics[environment type]	Term Source REF	Term Accession Number	Characteristics[geographical location]	Term Source REF	Term Accession Number	Protocol REF	Sample Name	Factor Value[continent]	Factor Value[country]
FAO_document	FAO: Food and Agriculture Organization of the United Nations, for a world without hunger. FAO Rice Information, Volume 3, December 2002. Retrieved October 31, 2012, from http://www.fao.org/docrep/005/Y4347E/y4347e00.htm#Contents	document	IAO	IAO:0000310	rice field	ENVO	ENVO:00000296	Afghanistan	GAZ	GAZ:00006882	Data sources	FAO_document_Afghanistan	Asia	Afghanistan
FAOSTAT	FAO. FAOSTAT. http://faostat.fao.org (2015).	data set	IAO	IAO:0000100	rice field	ENVO	ENVO:00000296	Afghanistan	GAZ	GAZ:00006882	Data sources	FAOSTAT_Afghanistan	Asia	Afghanistan
Hijmans_document	Hijmans, Robert. Crop calendar data (unpublished).	document	IAO	IAO:0000310	rice field	ENVO	ENVO:00000296	Afghanistan	GAZ	GAZ:00006882	Data sources	Hijmans_document_Afghanistan	Asia	Afghanistan
FAOSTAT	FAO. FAOSTAT. http://faostat.fao.org (2015).	data set	IAO	IAO:0000100	rice field	ENVO	ENVO:00000296	Algeria	GAZ	GAZ:00000563	Data sources	FAOSTAT_Algeria	Africa	Algeria
Hijmans_document	Robert Hijmans. Crop calendar data (unpublished).	document	IAO	IAO:0000310	rice field	ENVO	ENVO:00000296	Algeria	GAZ	GAZ:00000563	Data sources	Hijmans_document_Algeria	Africa	Algeria
CountrySTAT	FAO. CountrySTAT. www.fao.org/economic/ess/countrystat/en/ (2015).	data set	IAO	IAO:0000100	rice field	ENVO	ENVO:00000296	Angola	GAZ	GAZ:00001095	Data sources	CountrySTAT_Angola	Africa	Angola
FAOSTAT	FAO. FAOSTAT. http://faostat.fao.org (2015).	data set	IAO	IAO:0000100	rice field	ENVO	ENVO:00000296	Angola	GAZ	GAZ:00001095	Data sources	FAOSTAT_Angola	Africa	Angola
GIEWS	Global Information and Early Warning System (GIEWS) & FAO: Food and Agriculture Organization of the United Nations, for a world without hunger. 2012. GIEWS Country Briefs - homepage. http://www.fao.org/giews/countrybrief/index.jsp. Accessed on November 2015	document	IAO	IAO:0000310	rice field	ENVO	ENVO:00000296	Angola	GAZ	GAZ:00001095	Data sources	GIEWS_Angola	Africa	Angola
Expert opinion	Reviewed by Russell Ford.				rice field	ENVO	ENVO:00000296	Australia	GAZ	GAZ:00000463	Data sources	Expert opinion_Australia	Oceania	Australia
FAOSTAT	FAO. FAOSTAT. http://faostat.fao.org (2015).	data set	IAO	IAO:0000100	rice field	ENVO	ENVO:00000296	Australia	GAZ	GAZ:00000463	Data sources	FAOSTAT_Australia	Oceania	Australia
World Rice Statistics	IRRI. World Rice Statistics (Rice Crop Calendar by country, Appendix Table 4) (IRRI, 2008).	data set	IAO	IAO:0000100	rice field	ENVO	ENVO:00000296	Australia	GAZ	GAZ:00000463	Data sources	World Rice Statistics_Australia	Oceania	Australia
FAO	FAO. Crop calendar: an information tool for seed security. www.fao.org/agriculture/seed/cropcalendar/welcome.do (2010)	data set	IAO	IAO:0000100	rice field	ENVO	ENVO:00000296	Azerbaijan	GAZ	GAZ:00004941	Data sources	FAO_Azerbaijan	Asia	Azerbaijan
FAOSTAT	FAO. FAOSTAT. http://faostat.fao.org (2015).	data set	IAO	IAO:0000100	rice field	ENVO	ENVO:00000296	Azerbaijan	GAZ	GAZ:00004941	Data sources	FAOSTAT_Azerbaijan	Asia	Azerbaijan
Expert opinion	MVR Murty. Expert Opinion.				rice field	ENVO	ENVO:00000296	Bangladesh	GAZ	GAZ:00003750	Data sources	Expert opinion_Bangladesh	Asia	Bangladesh
Expert opinion	Reviewed by Parvesh Kumar Chandna.				rice field	ENVO	ENVO:00000296	Bangladesh	GAZ	GAZ:00003750	Data sources	Expert opinion_Bangladesh	Asia	Bangladesh
FAORAP	FAORAP, RDES (Food and Agricultural Statistics in Asia and the Pacific. Regional Data Exchange Systems);	data set	IAO	IAO:0000100	rice field	ENVO	ENVO:00000296	Bangladesh	GAZ	GAZ:00003750	Data sources	FAORAP_Bangladesh	Asia	Bangladesh
FAOSTAT	FAO. FAOSTAT. http://faostat.fao.org (2015).	data set	IAO	IAO:0000100	rice field	ENVO	ENVO:00000296	Bangladesh	GAZ	GAZ:00003750	Data sources	FAOSTAT_Bangladesh	Asia	Bangladesh
Gateway to Land and Water Information	Gateway to Land and Water Information. 2004. Chart 1.3.3: Rice and wheat crop calendar. Retrieved August 10, 2011 from http://www.apipnm.org/swlwpnr/reports/y_sa/z_bd/bdch133.htm	data set	IAO	IAO:0000100	rice field	ENVO	ENVO:00000296	Bangladesh	GAZ	GAZ:00003750	Data sources	Gateway to Land and Water Information_Bangladesh	Asia	Bangladesh
Gumma_data set	Gumma, Murali Krishna. Ground-truth survey for rice classification in South Asia: Bangladesh. August 2010. Raw data. IRRI, Los Baños.	data set	IAO	IAO:0000100	rice field	ENVO	ENVO:00000296	Bangladesh	GAZ	GAZ:00003750	Data sources	Gumma_data set_Bangladesh	Asia	Bangladesh
Gumma_publication	Gumma, M.K., Nelson, A., Thenkabail, P., Singh, A. Mapping rice areas of South Asia using MODIS multitemporal data. J. Appl. Remote Sens. 5(1), 053547. doi:10.1117/1.3619838 (2011).	publication	IAO	IAO:0000311	rice field	ENVO	ENVO:00000296	Bangladesh	GAZ	GAZ:00003750	Data sources	Gumma_publication_Bangladesh	Asia	Bangladesh
National statistics	Bangladesh Bureau of Statistics(BBS)	data set	IAO	IAO:0000100	rice field	ENVO	ENVO:00000296	Bangladesh	GAZ	GAZ:00003750	Data sources	National statistics_Bangladesh	Asia	Bangladesh
FAO	FAO. Crop calendar: an information tool for seed security. www.fao.org/agriculture/seed/cropcalendar/welcome.do (2010)	data set	IAO	IAO:0000100	rice field	ENVO	ENVO:00000296	Belize	GAZ	GAZ:00002934	Data sources	FAO_Belize	South America	Belize
FAOSTAT	FAO. FAOSTAT. http://faostat.fao.org (2015).	data set	IAO	IAO:0000100	rice field	ENVO	ENVO:00000296	Belize	GAZ	GAZ:00002934	Data sources	FAOSTAT_Belize	South America	Belize
Rice Almanac	Rice Almanac 2011 dataset using Robert Hijman's estimates and FAO and USDA rice area.	data set	IAO	IAO:0000100	rice field	ENVO	ENVO:00000296	Belize	GAZ	GAZ:00002934	Data sources	Rice Almanac_Belize	South America	Belize
AfricaRice	AfricaRice and NARS partners. 2015 Review.	publication	IAO	IAO:0000311	rice field	ENVO	ENVO:00000296	Benin	GAZ	GAZ:00000904	Data sources	AfricaRice _Benin	Africa	Benin
CountrySTAT	FAO. CountrySTAT. www.fao.org/economic/ess/countrystat/en/ (2015).	data set	IAO	IAO:0000100	rice field	ENVO	ENVO:00000296	Benin	GAZ	GAZ:00000904	Data sources	CountrySTAT_Benin	Africa	Benin
Expert opinion	Cyriaque Akakpo. Expert opinion.				rice field	ENVO	ENVO:00000296	Benin	GAZ	GAZ:00000904	Data sources	Expert opinion_Benin	Africa	Benin
FAO	FAO. Crop calendar: an information tool for seed security. www.fao.org/agriculture/seed/cropcalendar/welcome.do (2010)	data set	IAO	IAO:0000100	rice field	ENVO	ENVO:00000296	Benin	GAZ	GAZ:00000904	Data sources	FAO_Benin	Africa	Benin
FAOSTAT	FAO. FAOSTAT. http://faostat.fao.org (2015).	data set	IAO	IAO:0000100	rice field	ENVO	ENVO:00000296	Benin	GAZ	GAZ:00000904	Data sources	FAOSTAT_Benin	Africa	Benin
Agricultural Statistics	Food and Agriculture Data Network. 2013	data set	IAO	IAO:0000100	rice field	ENVO	ENVO:00000296	Bhutan	GAZ	GAZ:00003920	Data sources	Agricultural Statistics_Bhutan	Asia	Bhutan
CountrySTAT	FAO. CountrySTAT. www.fao.org/economic/ess/countrystat/en/ (2015).	data set	IAO	IAO:0000100	rice field	ENVO	ENVO:00000296	Bhutan	GAZ	GAZ:00003920	Data sources	CountrySTAT_Bhutan	Asia	Bhutan
Expert opinion	MVR Murty. Expert Opinion.				rice field	ENVO	ENVO:00000296	Bhutan	GAZ	GAZ:00003920	Data sources	Expert opinion_Bhutan	Asia	Bhutan
FAOSTAT	FAO. FAOSTAT. http://faostat.fao.org (2015).	data set	IAO	IAO:0000100	rice field	ENVO	ENVO:00000296	Bhutan	GAZ	GAZ:00003920	Data sources	FAOSTAT_Bhutan	Asia	Bhutan
Gumma_publication	Gumma, M.K., Nelson, A., Thenkabail, P., Singh, A. Mapping rice areas of South Asia using MODIS multitemporal data. J. Appl. Remote Sens. 5(1), 053547. doi:10.1117/1.3619838 (2011).	publication	IAO	IAO:0000311	rice field	ENVO	ENVO:00000296	Bhutan	GAZ	GAZ:00003920	Data sources	Gumma_publication_Bhutan	Asia	Bhutan
FAO	FAO. Crop calendar: an information tool for seed security. www.fao.org/agriculture/seed/cropcalendar/welcome.do (2010)	data set	IAO	IAO:0000100	rice field	ENVO	ENVO:00000296	Bolivia	GAZ	GAZ:00002511	Data sources	FAO_Bolivia	South America	Bolivia
FAO_document	FAO, 2002. FAO Rice Information, Volume 3, December 2002. Food and Agriculture Organization of the United Nations. Rome, Italy. http://www.fao.org/docrep/005/Y4347E/y4347e00.htm#Contents	document	IAO	IAO:0000310	rice field	ENVO	ENVO:00000296	Bolivia	GAZ	GAZ:00002511	Data sources	FAO_document_Bolivia	South America	Bolivia
FAOSTAT	FAO. FAOSTAT. http://faostat.fao.org (2015).	data set	IAO	IAO:0000100	rice field	ENVO	ENVO:00000296	Bolivia	GAZ	GAZ:00002511	Data sources	FAOSTAT_Bolivia	South America	Bolivia
World Rice Statistics	IRRI. World Rice Statistics (Rice Crop Calendar by country, Appendix Table 4) (IRRI, 2008).	data set	IAO	IAO:0000100	rice field	ENVO	ENVO:00000296	Bolivia	GAZ	GAZ:00002511	Data sources	World Rice Statistics_Bolivia	South America	Bolivia
FAO_document	FAO, 2002. FAO Rice Information, Volume 3, December 2002. Food and Agriculture Organization of the United Nations. Rome, Italy. http://www.fao.org/docrep/005/Y4347E/y4347e00.htm#Contents	document	IAO	IAO:0000310	rice field	ENVO	ENVO:00000296	Brazil	GAZ	GAZ:00002828	Data sources	FAO_document_Brazil	South America	Brazil
FAOSTAT	FAO. FAOSTAT. http://faostat.fao.org (2015).	data set	IAO	IAO:0000100	rice field	ENVO	ENVO:00000296	Brazil	GAZ	GAZ:00002828	Data sources	FAOSTAT_Brazil	South America	Brazil
IBGE	The Brazilian Institute of Geography and Statistics (IBGE). Brazil Rice. URL: http://www.usda.gov/oce/weather/pubs/Other/MWCACP/Graphs/Brazil/BrzRiceProd_0509.pdf. Accessed on November 2015.	document	IAO	IAO:0000310	rice field	ENVO	ENVO:00000296	Brazil	GAZ	GAZ:00002828	Data sources	IBGE_Brazil	South America	Brazil
Rice Almanac	Maclean, J.L., Dawe, D.C., Hardy, B., Hettel, G.P. Rice Almanac, 3rd edn. (International Rice Research Institute, 2002).	publication	IAO	IAO:0000311	rice field	ENVO	ENVO:00000296	Brazil	GAZ	GAZ:00002828	Data sources	Rice Almanac_Brazil	South America	Brazil
Rice Almanac	Rice Almanac 2011 datasets (Country_ricearea.mdb file)	data set	IAO	IAO:0000100	rice field	ENVO	ENVO:00000296	Brazil	GAZ	GAZ:00002828	Data sources	Rice Almanac_Brazil	South America	Brazil
FAOSTAT	FAO. FAOSTAT. http://faostat.fao.org (2015).	data set	IAO	IAO:0000100	rice field	ENVO	ENVO:00000296	Brunei Darussalam	GAZ	GAZ:00003901	Data sources	FAOSTAT_Brunei	Asia	Brunei
Hijmans_document	Robert Hijmans. Crop calendar data (unpublished).	document	IAO	IAO:0000310	rice field	ENVO	ENVO:00000296	Brunei Darussalam	GAZ	GAZ:00003901	Data sources	Hijmans_document_Brunei	Asia	Brunei
Boschetti_document	Boschetti, Mirco and Nelson, Andy. Mapping rice areas in the temperate zones of Eurasia:	document	IAO	IAO:0000310	rice field	ENVO	ENVO:00000296	Bulgaria	GAZ	GAZ:00002950	Data sources	Boschetti_document_Bulgaria	Europe	Bulgaria
EUROSTAT	EUROSTAT	data set	IAO	IAO:0000100	rice field	ENVO	ENVO:00000296	Bulgaria	GAZ	GAZ:00002950	Data sources	EUROSTAT_Bulgaria	Europe	Bulgaria
EUROSTAT	http://ec.europa.eu/eurostat/statistics-explained/index.php/Agriculture_statistics_at_regional_level#Cereals	data set	IAO	IAO:0000100	rice field	ENVO	ENVO:00000296	Bulgaria	GAZ	GAZ:00002950	Data sources	EUROSTAT_Bulgaria	Europe	Bulgaria
FAOSTAT	FAO. FAOSTAT. http://faostat.fao.org (2015).	data set	IAO	IAO:0000100	rice field	ENVO	ENVO:00000296	Bulgaria	GAZ	GAZ:00002950	Data sources	FAOSTAT_Bulgaria	Europe	Bulgaria
Hijmans_document	Hijmans, Robert. Crop calendar data (unpublished).	document	IAO	IAO:0000310	rice field	ENVO	ENVO:00000296	Bulgaria	GAZ	GAZ:00002950	Data sources	Hijmans_document_Bulgaria	Europe	Bulgaria
IRRI	IRRI (unpublished).				rice field	ENVO	ENVO:00000296	Bulgaria	GAZ	GAZ:00002950	Data sources	IRRI_Bulgaria	Europe	Bulgaria
AfricaRice	AfricaRice and NARS partners. 2015 Review.	publication	IAO	IAO:0000311	rice field	ENVO	ENVO:00000296	Burkina Faso	GAZ	GAZ:00000905	Data sources	AfricaRice _Burkina Faso	Africa	Burkina Faso
CountrySTAT	FAO. CountrySTAT. www.fao.org/economic/ess/countrystat/en/ (2015).	data set	IAO	IAO:0000100	rice field	ENVO	ENVO:00000296	Burkina Faso	GAZ	GAZ:00000905	Data sources	CountrySTAT_Burkina Faso	Africa	Burkina Faso
Expert opinion	Zacharie Segda. Expert opinion.				rice field	ENVO	ENVO:00000296	Burkina Faso	GAZ	GAZ:00000905	Data sources	Expert opinion_Burkina Faso	Africa	Burkina Faso
Expert opinion	Louis Yameogo. Expert opinion.				rice field	ENVO	ENVO:00000296	Burkina Faso	GAZ	GAZ:00000905	Data sources	Expert opinion_Burkina Faso	Africa	Burkina Faso
FAO	FAO. Crop calendar: an information tool for seed security. www.fao.org/agriculture/seed/cropcalendar/welcome.do (2010)	data set	IAO	IAO:0000100	rice field	ENVO	ENVO:00000296	Burkina Faso	GAZ	GAZ:00000905	Data sources	FAO_Burkina Faso	Africa	Burkina Faso
FAOSTAT	FAO. FAOSTAT. http://faostat.fao.org (2015).	data set	IAO	IAO:0000100	rice field	ENVO	ENVO:00000296	Burkina Faso	GAZ	GAZ:00000905	Data sources	FAOSTAT_Burkina Faso	Africa	Burkina Faso
AfricaRice	AfricaRice and NARS partners. 2015 Review.	publication	IAO	IAO:0000311	rice field	ENVO	ENVO:00000296	Burundi	GAZ	GAZ:00001090	Data sources	AfricaRice _Burundi	Africa	Burundi
CountrySTAT	FAO. CountrySTAT. www.fao.org/economic/ess/countrystat/en/ (2015).	data set	IAO	IAO:0000100	rice field	ENVO	ENVO:00000296	Burundi	GAZ	GAZ:00001090	Data sources	CountrySTAT_Burundi	Africa	Burundi
Expert opinion	Joseph Bigirimana. Expert opinion.				rice field	ENVO	ENVO:00000296	Burundi	GAZ	GAZ:00001090	Data sources	Expert opinion_Burundi	Africa	Burundi
FAO	FAO. Crop calendar: an information tool for seed security. www.fao.org/agriculture/seed/cropcalendar/welcome.do (2010)	data set	IAO	IAO:0000100	rice field	ENVO	ENVO:00000296	Burundi	GAZ	GAZ:00001090	Data sources	FAO_Burundi	Africa	Burundi
FAOSTAT	FAO. FAOSTAT. http://faostat.fao.org (2015).	data set	IAO	IAO:0000100	rice field	ENVO	ENVO:00000296	Burundi	GAZ	GAZ:00001090	Data sources	FAOSTAT_Burundi	Africa	Burundi
Agricultural Statistics	Annual Report for Agriculture, Forestry and Fisheries, Ministry of Agriculture, Forestry and Fisheries, Kingdom of Cambodia, various years	data set	IAO	IAO:0000100	rice field	ENVO	ENVO:00000296	Cambodia	GAZ	GAZ:00006888	Data sources	Agricultural Statistics_Cambodia	Asia	Cambodia
Expert opinion	Reviewed by Dule Zhao.				rice field	ENVO	ENVO:00000296	Cambodia	GAZ	GAZ:00006888	Data sources	Expert opinion_Cambodia	Asia	Cambodia
FAOSTAT	FAO. FAOSTAT. http://faostat.fao.org (2015).	data set	IAO	IAO:0000100	rice field	ENVO	ENVO:00000296	Cambodia	GAZ	GAZ:00006888	Data sources	FAOSTAT_Cambodia	Asia	Cambodia
Rice Almanac	Maclean, J.L., Dawe, D.C., Hardy, B., Hettel, G.P. Rice Almanac, 3rd edn. (International Rice Research Institute, 2002).	publication	IAO	IAO:0000311	rice field	ENVO	ENVO:00000296	Cambodia	GAZ	GAZ:00006888	Data sources	Rice Almanac_Cambodia	Asia	Cambodia
AfricaRice	AfricaRice and NARS partners. 2015 Review.	publication	IAO	IAO:0000311	rice field	ENVO	ENVO:00000296	Cameroon	GAZ	GAZ:00001093	Data sources	AfricaRice _Cameroon	Africa	Cameroon
CountrySTAT	FAO. CountrySTAT. www.fao.org/economic/ess/countrystat/en/ (2015).	data set	IAO	IAO:0000100	rice field	ENVO	ENVO:00000296	Cameroon	GAZ	GAZ:00001093	Data sources	CountrySTAT_Cameroon	Africa	Cameroon
Expert opinion	Ibrahim Bassoro. Expert opinion.				rice field	ENVO	ENVO:00000296	Cameroon	GAZ	GAZ:00001093	Data sources	Expert opinion_Cameroon	Africa	Cameroon
FAO	FAO. Crop calendar: an information tool for seed security. www.fao.org/agriculture/seed/cropcalendar/welcome.do (2010)	data set	IAO	IAO:0000100	rice field	ENVO	ENVO:00000296	Cameroon	GAZ	GAZ:00001093	Data sources	FAO_Cameroon	Africa	Cameroon
FAOSTAT	FAO. FAOSTAT. http://faostat.fao.org (2015).	data set	IAO	IAO:0000100	rice field	ENVO	ENVO:00000296	Cameroon	GAZ	GAZ:00001093	Data sources	FAOSTAT_Cameroon	Africa	Cameroon
FAO	FAO. Crop calendar: an information tool for seed security. www.fao.org/agriculture/seed/cropcalendar/welcome.do (2010)	data set	IAO	IAO:0000100	rice field	ENVO	ENVO:00000296	Central African Republic	GAZ	GAZ:00001089	Data sources	FAO_Central African Republic	Africa	Central African Republic
FAOSTAT	FAO. FAOSTAT. http://faostat.fao.org (2015).	data set	IAO	IAO:0000100	rice field	ENVO	ENVO:00000296	Central African Republic	GAZ	GAZ:00001089	Data sources	FAOSTAT_Central African Republic	Africa	Central African Republic
AfricaRice	AfricaRice and NARS partners. 2015 Review.	publication	IAO	IAO:0000311	rice field	ENVO	ENVO:00000296	Chad	GAZ	GAZ:00000586	Data sources	AfricaRice _Chad	Africa	Chad
Expert opinion	Moundibaye Dastre Allarangaye. Expert opinion.				rice field	ENVO	ENVO:00000296	Chad	GAZ	GAZ:00000586	Data sources	Expert opinion_Chad	Africa	Chad
FAO_document	FAO, 2002. FAO Rice Information, Volume 3, December 2002. Food and Agriculture Organization of the United Nations. Rome, Italy.	document	IAO	IAO:0000310	rice field	ENVO	ENVO:00000296	Chad	GAZ	GAZ:00000586	Data sources	FAO_document_Chad	Africa	Chad
FAOSTAT	FAO. FAOSTAT. http://faostat.fao.org (2015).	data set	IAO	IAO:0000100	rice field	ENVO	ENVO:00000296	Chad	GAZ	GAZ:00000586	Data sources	FAOSTAT_Chad	Africa	Chad
Expert opinion	Viviana Lorena Becerra Velasquez. Expert opinion.				rice field	ENVO	ENVO:00000296	Chile	GAZ	GAZ:00002825	Data sources	Expert opinion_Chile	South America	Chile
FAOSTAT	FAO. CountrySTAT. www.fao.org/economic/ess/countrystat/en/ (2015).	data set	IAO	IAO:0000100	rice field	ENVO	ENVO:00000296	Chile	GAZ	GAZ:00002825	Data sources	FAOSTAT_Chile	South America	Chile
Rice Almanac	Rice Almanac 2011 datasets (Country_ricearea.mdb file)	data set	IAO	IAO:0000100	rice field	ENVO	ENVO:00000296	Chile	GAZ	GAZ:00002825	Data sources	Rice Almanac_Chile	South America	Chile
FAOSTAT	FAO. FAOSTAT. http://faostat.fao.org (2015).	data set	IAO	IAO:0000100	rice field	ENVO	ENVO:00000296	China	GAZ	GAZ:00002845	Data sources	FAOSTAT_China	Asia	China
National statistics	China Statistical Yearbook	data set	IAO	IAO:0000100	rice field	ENVO	ENVO:00000296	China	GAZ	GAZ:00002845	Data sources	National statistics_China	Asia	China
National statistics	National Bureau of Statistics of China	data set	IAO	IAO:0000100	rice field	ENVO	ENVO:00000296	China	GAZ	GAZ:00002845	Data sources	National statistics_China	Asia	China
ORYZA	Bouman, B. ORYZA2000, Version 2.13 (2009)	data set	IAO	IAO:0000100	rice field	ENVO	ENVO:00000296	China	GAZ	GAZ:00002845	Data sources	ORYZA_China	Asia	China
van Wart_publication	van Wart, J., Kersebaum, K.C., Peng, S., Milner, M., Cassman, K.G. Estimating crop yield potential at regional to national scales. Field Crop. Res. 143, 3443. doi:10.1016/j.fcr.2012.11.018 (2013).	publication	IAO	IAO:0000311	rice field	ENVO	ENVO:00000296	China	GAZ	GAZ:00002845	Data sources	van Wart_publication_China	Asia	China
FAO	FAO. Calendario de cultivos: America Latina y el Caribe. (FAO, 2006).	data set	IAO	IAO:0000100	rice field	ENVO	ENVO:00000296	Colombia	GAZ	GAZ:00002929	Data sources	FAO_Colombia	South America	Colombia
FAOSTAT	FAO. CountrySTAT. www.fao.org/economic/ess/countrystat/en/ (2015).	data set	IAO	IAO:0000100	rice field	ENVO	ENVO:00000296	Colombia	GAZ	GAZ:00002929	Data sources	FAOSTAT_Colombia	South America	Colombia
Rice Almanac	Rice Almanac 2011 datasets (Country_ricearea.mdb file)	data set	IAO	IAO:0000100	rice field	ENVO	ENVO:00000296	Colombia	GAZ	GAZ:00002929	Data sources	Rice Almanac_Colombia	South America	Colombia
FAOSTAT	FAO. FAOSTAT. http://faostat.fao.org (2015).	data set	IAO	IAO:0000100	rice field	ENVO	ENVO:00000296	Comoros	GAZ	GAZ:00005820	Data sources	FAOSTAT_Comoros	Africa	Comoros
Hijmans_document	Robert Hijmans. Crop calendar data (unpublished).	document	IAO	IAO:0000310	rice field	ENVO	ENVO:00000296	Comoros	GAZ	GAZ:00005820	Data sources	Hijmans_document_Comoros	Africa	Comoros
FAOSTAT	FAO. FAOSTAT. http://faostat.fao.org (2015).	data set	IAO	IAO:0000100	rice field	ENVO	ENVO:00000296	Costa Rica	GAZ	GAZ:00002901	Data sources	FAOSTAT_Costa Rica	South America	Costa Rica
World Rice Statistics	IRRI. World Rice Statistics (Rice Crop Calendar by country, Appendix Table 4) (IRRI, 2008).	data set	IAO	IAO:0000100	rice field	ENVO	ENVO:00000296	Costa Rica	GAZ	GAZ:00002901	Data sources	World Rice Statistics_Costa Rica	South America	Costa Rica
AfricaRice	AfricaRice and NARS partners. 2015 Review.	publication	IAO	IAO:0000311	rice field	ENVO	ENVO:00000296	Cote d'Ivoire	GAZ	GAZ:00000906	Data sources	AfricaRice _Cote d Ivoire	Africa	Côte d'Ivoire
Expert opinion	Sander Zwart. Expert opinion.				rice field	ENVO	ENVO:00000296	Cote d'Ivoire	GAZ	GAZ:00000906	Data sources	Expert opinion_Cote d Ivoire	Africa	Côte d'Ivoire
Expert opinion	Henri Gbakatchetche. Expert opinion.				rice field	ENVO	ENVO:00000296	Cote d'Ivoire	GAZ	GAZ:00000906	Data sources	Expert opinion_Cote d Ivoire	Africa	Côte d'Ivoire
FAO	FAO. Crop calendar: an information tool for seed security. www.fao.org/agriculture/seed/cropcalendar/welcome.do (2010)	data set	IAO	IAO:0000100	rice field	ENVO	ENVO:00000296	Cote d'Ivoire	GAZ	GAZ:00000906	Data sources	FAO_Cote d Ivoire	Africa	Côte d'Ivoire
FAOSTAT	FAO. FAOSTAT. http://faostat.fao.org (2015).	data set	IAO	IAO:0000100	rice field	ENVO	ENVO:00000296	Cote d'Ivoire	GAZ	GAZ:00000906	Data sources	FAOSTAT_Cote d Ivoire	Africa	Côte d'Ivoire
Rice Almanac	Rice Almanac 2011 datasets (Country_ricearea.mdb file)	data set	IAO	IAO:0000100	rice field	ENVO	ENVO:00000296	Cote d'Ivoire	GAZ	GAZ:00000906	Data sources	Rice Almanac_Cote d Ivoire	Africa	Côte d'Ivoire
FAO_document	FAO, 2002. FAO Rice Information, Volume 3, December 2002. Food and Agriculture Organization of the United Nations. Rome, Italy. http://www.fao.org/docrep/005/Y4347E/y4347e00.htm#Contents	document	IAO	IAO:0000310	rice field	ENVO	ENVO:00000296	Cuba	GAZ	GAZ:00003762	Data sources	FAO_document_Cuba	South America	Cuba
FAOSTAT	FAO. FAOSTAT. http://faostat.fao.org (2015).	data set	IAO	IAO:0000100	rice field	ENVO	ENVO:00000296	Cuba	GAZ	GAZ:00003762	Data sources	FAOSTAT_Cuba	South America	Cuba
AfricaRice	AfricaRice and NARS partners. 2015 Review.	publication	IAO	IAO:0000311	rice field	ENVO	ENVO:00000296	Democratic Republic of the Congo	GAZ	GAZ:00001086	Data sources	AfricaRice _Democratic Republic of the Congo	Africa	Democratic Republic of the Congo
Expert opinion	Fanny Lunze. Expert opinion.				rice field	ENVO	ENVO:00000296	Democratic Republic of the Congo	GAZ	GAZ:00001086	Data sources	Expert opinion_Democratic Republic of the Congo	Africa	Democratic Republic of the Congo
FAO	FAO. Crop calendar: an information tool for seed security. www.fao.org/agriculture/seed/cropcalendar/welcome.do (2010)	data set	IAO	IAO:0000100	rice field	ENVO	ENVO:00000296	Democratic Republic of the Congo	GAZ	GAZ:00001086	Data sources	FAO_Democratic Republic of the Congo	Africa	Democratic Republic of the Congo
FAOSTAT	FAO. FAOSTAT. http://faostat.fao.org (2015).	data set	IAO	IAO:0000100	rice field	ENVO	ENVO:00000296	Democratic Republic of the Congo	GAZ	GAZ:00001086	Data sources	FAOSTAT_Democratic Republic of the Congo	Africa	Democratic Republic of the Congo
FAO_document	FAO, 2002. FAO Rice Information, Volume 3, December 2002. Food and Agriculture Organization of the United Nations. Rome, Italy. http://www.fao.org/docrep/005/Y4347E/y4347e00.htm#Contents	document	IAO	IAO:0000310	rice field	ENVO	ENVO:00000296	Dominican Republic	GAZ	GAZ:00003952	Data sources	FAO_document_Dominican Republic	South America	Dominican Republic
FAOSTAT	FAO. FAOSTAT. http://faostat.fao.org (2015).	data set	IAO	IAO:0000100	rice field	ENVO	ENVO:00000296	Dominican Republic	GAZ	GAZ:00003952	Data sources	FAOSTAT_Dominican Republic	South America	Dominican Republic
Hijmans_document	Hijmans, Robert. Crop calendar data (unpublished).	document	IAO	IAO:0000310	rice field	ENVO	ENVO:00000296	Dominican Republic	GAZ	GAZ:00003952	Data sources	Hijmans_document_Dominican Republic	South America	Dominican Republic
FAO	FAO. Calendario de cultivos: America Latina y el Caribe. (FAO, 2006).	data set	IAO	IAO:0000100	rice field	ENVO	ENVO:00000296	Ecuador	GAZ	GAZ:00002912	Data sources	FAO_Ecuador	South America	Ecuador
FAOSTAT	FAO. FAOSTAT. http://faostat.fao.org (2015).	data set	IAO	IAO:0000100	rice field	ENVO	ENVO:00000296	Ecuador	GAZ	GAZ:00002912	Data sources	FAOSTAT_Ecuador	South America	Ecuador
Rice Almanac	Rice Almanac 2011 datasets (Country_ricearea.mdb file)	data set	IAO	IAO:0000100	rice field	ENVO	ENVO:00000296	Ecuador	GAZ	GAZ:00002912	Data sources	Rice Almanac_Ecuador	South America	Ecuador
AfricaRice	AfricaRice and NARS partners. 2015 Review.	publication	IAO	IAO:0000311	rice field	ENVO	ENVO:00000296	Egypt	GAZ	GAZ:00003934	Data sources	AfricaRice _Egypt	Africa	Egypt
FAO	FAO. Crop calendar: an information tool for seed security. www.fao.org/agriculture/seed/cropcalendar/welcome.do (2010)	data set	IAO	IAO:0000100	rice field	ENVO	ENVO:00000296	Egypt	GAZ	GAZ:00003934	Data sources	FAO_Egypt	Africa	Egypt
FAOSTAT	FAO. FAOSTAT. http://faostat.fao.org (2015).	data set	IAO	IAO:0000100	rice field	ENVO	ENVO:00000296	Egypt	GAZ	GAZ:00003934	Data sources	FAOSTAT_Egypt	Africa	Egypt
FAO	FAO. Calendario de cultivos: America Latina y el Caribe. (FAO, 2006).	data set	IAO	IAO:0000100	rice field	ENVO	ENVO:00000296	El Salvador	GAZ	GAZ:00002935	Data sources	FAO_El Salvador	South America	El Salvador
FAOSTAT	FAO. FAOSTAT. http://faostat.fao.org (2015).	data set	IAO	IAO:0000100	rice field	ENVO	ENVO:00000296	El Salvador	GAZ	GAZ:00002935	Data sources	FAOSTAT_El Salvador	South America	El Salvador
Hijmans_document	Hijmans, Robert. Crop calendar data (unpublished).	document	IAO	IAO:0000310	rice field	ENVO	ENVO:00000296	El Salvador	GAZ	GAZ:00002935	Data sources	Hijmans_document_El Salvador	South America	El Salvador
Rice Almanac	Rice Almanac 2011 dataset using Robert Hijman's estimates and FAO and USDA rice area.	data set	IAO	IAO:0000100	rice field	ENVO	ENVO:00000296	El Salvador	GAZ	GAZ:00002935	Data sources	Rice Almanac_El Salvador	South America	El Salvador
AfricaRice	AfricaRice and NARS partners. 2015 Review.	publication	IAO	IAO:0000311	rice field	ENVO	ENVO:00000296	Ethiopia	GAZ	GAZ:00000567	Data sources	AfricaRice _Ethiopia	Africa	Ethiopia
Expert opinion	Belay Abera Bayuh . Expert opinion.				rice field	ENVO	ENVO:00000296	Ethiopia	GAZ	GAZ:00000567	Data sources	Expert opinion_Ethiopia	Africa	Ethiopia
FAO	FAO. Crop calendar: an information tool for seed security. www.fao.org/agriculture/seed/cropcalendar/welcome.do (2010)	data set	IAO	IAO:0000100	rice field	ENVO	ENVO:00000296	Ethiopia	GAZ	GAZ:00000567	Data sources	FAO_Ethiopia	Africa	Ethiopia
FAOSTAT	FAO. FAOSTAT. http://faostat.fao.org (2015).	data set	IAO	IAO:0000100	rice field	ENVO	ENVO:00000296	Ethiopia	GAZ	GAZ:00000567	Data sources	FAOSTAT_Ethiopia	Africa	Ethiopia
World Rice Statistics	IRRI. World Rice Statistics (Rice Crop Calendar by country, Appendix Table 4) (IRRI, 2008).	data set	IAO	IAO:0000100	rice field	ENVO	ENVO:00000296	Ethiopia	GAZ	GAZ:00000567	Data sources	World Rice Statistics_Ethiopia	Africa	Ethiopia
FAOSTAT	FAO. FAOSTAT. http://faostat.fao.org (2015).	data set	IAO	IAO:0000100	rice field	ENVO	ENVO:00000296	Fiji	GAZ	GAZ:00006891	Data sources	FAOSTAT_Fiji	Oceania	Fiji
Hijmans_document	Hijmans, Robert. Crop calendar data (unpublished).	document	IAO	IAO:0000310	rice field	ENVO	ENVO:00000296	Fiji	GAZ	GAZ:00006891	Data sources	Hijmans_document_Fiji	Oceania	Fiji
EUROSTAT	EUROSTAT	data set	IAO	IAO:0000100	rice field	ENVO	ENVO:00000296	France	GAZ	GAZ:00002940	Data sources	EUROSTAT_France	Europe	France
EUROSTAT	http://ec.europa.eu/eurostat/statistics-explained/index.php/Agriculture_statistics_at_regional_level#Cereals	data set	IAO	IAO:0000100	rice field	ENVO	ENVO:00000296	France	GAZ	GAZ:00002940	Data sources	EUROSTAT_France	Europe	France
Expert opinion	Reviewed by Mirco Boschetti.				rice field	ENVO	ENVO:00000296	France	GAZ	GAZ:00002940	Data sources	Expert opinion_France	Europe	France
FAO_document	FAO: Food and Agriculture Organization of the United Nations, for a world without hunger. FAO Rice Information, Volume 3, December 2002. Retrieved October 31, 2012, from http://www.fao.org/docrep/005/Y4347E/y4347e00.htm#Contents	document	IAO	IAO:0000310	rice field	ENVO	ENVO:00000296	France	GAZ	GAZ:00002940	Data sources	FAO_document_France	Europe	France
FAOSTAT	FAO. FAOSTAT. http://faostat.fao.org (2015).	data set	IAO	IAO:0000100	rice field	ENVO	ENVO:00000296	France	GAZ	GAZ:00002940	Data sources	FAOSTAT_France	Europe	France
Hijmans_document	Hijmans, Robert. Crop calendar data (unpublished).	document	IAO	IAO:0000310	rice field	ENVO	ENVO:00000296	France	GAZ	GAZ:00002940	Data sources	Hijmans_document_France	Europe	France
MED-Rice	MED-Rice (2003). Guidance Document for Environmental Risk Assessments of Active Substances used on Rice in the EU for Annex I Inclusion. Document prepared by Working Group on MED-Rice, EU Document Reference SANCO/1090/2000  rev.1, Brussels, June 2003, 108 pp.	document	IAO	IAO:0000310	rice field	ENVO	ENVO:00000296	France	GAZ	GAZ:00002940	Data sources	MED-Rice_France	Europe	France
AfricaRice	AfricaRice and NARS partners. 2015 Review.	publication	IAO	IAO:0000311	rice field	ENVO	ENVO:00000296	Gabon	GAZ	GAZ:00001092	Data sources	AfricaRice _Gabon	Africa	Gabon
Expert opinion	Yonnelle Moukoumbi. Expert opinion.				rice field	ENVO	ENVO:00000296	Gabon	GAZ	GAZ:00001092	Data sources	Expert opinion_Gabon	Africa	Gabon
FAOSTAT	FAO. FAOSTAT. http://faostat.fao.org (2015).	data set	IAO	IAO:0000100	rice field	ENVO	ENVO:00000296	Gabon	GAZ	GAZ:00001092	Data sources	FAOSTAT_Gabon	Africa	Gabon
World Rice Statistics	IRRI. World Rice Statistics (Rice Crop Calendar by country, Appendix Table 4) (IRRI, 2008).	data set	IAO	IAO:0000100	rice field	ENVO	ENVO:00000296	Gabon	GAZ	GAZ:00001092	Data sources	World Rice Statistics_Gabon	Africa	Gabon
AfricaRice	AfricaRice and NARS partners. 2015 Review.	publication	IAO	IAO:0000311	rice field	ENVO	ENVO:00000296	Gambia	GAZ	GAZ:00000907	Data sources	AfricaRice _Gambia	Africa	Gambia
Carney_publication	Carney, Judith A. Women's land right in Gambian irrigated rice schemes: Constraints and opportunities, Department of Geography, UCLA, April 2, 1998. Retrieved June 2014. http://link.springer.com/content/pdf/10.1023%2FA%3A1007580801416.pdf FAO3	publication	IAO	IAO:0000311	rice field	ENVO	ENVO:00000296	Gambia	GAZ	GAZ:00000907	Data sources	Carney_publication_Gambia	Africa	Gambia
Expert opinion	Sander Zwart. Expert opinion.				rice field	ENVO	ENVO:00000296	Gambia	GAZ	GAZ:00000907	Data sources	Expert opinion_Gambia	Africa	Gambia
Expert opinion	Famara Jaiteh. Expert opinion.AfricaRice and NARS partners. 2015 Review.				rice field	ENVO	ENVO:00000296	Gambia	GAZ	GAZ:00000907	Data sources	Expert opinion_Gambia	Africa	Gambia
FAOSTAT	FAO. FAOSTAT. http://faostat.fao.org (2015).	data set	IAO	IAO:0000100	rice field	ENVO	ENVO:00000296	Gambia	GAZ	GAZ:00000907	Data sources	FAOSTAT_Gambia	Africa	Gambia
Rice Almanac	Rice Almanac 2011 dataset using Robert Hijman's estimates and FAO and USDA rice area.	data set	IAO	IAO:0000100	rice field	ENVO	ENVO:00000296	Gambia	GAZ	GAZ:00000907	Data sources	Rice Almanac_Gambia	Africa	Gambia
AfricaRice	AfricaRice and NARS partners. 2015 Review.	publication	IAO	IAO:0000311	rice field	ENVO	ENVO:00000296	Ghana	GAZ	GAZ:00000908	Data sources	AfricaRice _Ghana	Africa	Ghana
CountrySTAT	FAO. CountrySTAT. www.fao.org/economic/ess/countrystat/en/ (2015).	data set	IAO	IAO:0000100	rice field	ENVO	ENVO:00000296	Ghana	GAZ	GAZ:00000908	Data sources	CountrySTAT_Ghana	Africa	Ghana
Expert opinion	Raphael Kwame Bam. Expert opinion.				rice field	ENVO	ENVO:00000296	Ghana	GAZ	GAZ:00000908	Data sources	Expert opinion_Ghana	Africa	Ghana
Expert opinion	Wilson Dogbe. Expert opinion.				rice field	ENVO	ENVO:00000296	Ghana	GAZ	GAZ:00000908	Data sources	Expert opinion_Ghana	Africa	Ghana
FAO	FAO. Crop calendar: an information tool for seed security. www.fao.org/agriculture/seed/cropcalendar/welcome.do (2010)	data set	IAO	IAO:0000100	rice field	ENVO	ENVO:00000296	Ghana	GAZ	GAZ:00000908	Data sources	FAO_Ghana	Africa	Ghana
FAOSTAT	FAO. FAOSTAT. http://faostat.fao.org (2015).	data set	IAO	IAO:0000100	rice field	ENVO	ENVO:00000296	Ghana	GAZ	GAZ:00000908	Data sources	FAOSTAT_Ghana	Africa	Ghana
EUROSTAT	EUROSTAT	data set	IAO	IAO:0000100	rice field	ENVO	ENVO:00000296	Greece	GAZ	GAZ:00002945	Data sources	EUROSTAT_Greece	Europe	Greece
EUROSTAT	http://ec.europa.eu/eurostat/statistics-explained/index.php/Agriculture_statistics_at_regional_level#Cereals	data set	IAO	IAO:0000100	rice field	ENVO	ENVO:00000296	Greece	GAZ	GAZ:00002945	Data sources	EUROSTAT_Greece	Europe	Greece
Expert opinion	Reviewed by Mirco Boschetti.				rice field	ENVO	ENVO:00000296	Greece	GAZ	GAZ:00002945	Data sources	Expert opinion_Greece	Europe	Greece
Expert opinion	Dimitrios Katsandonis (DEMETER) personal communication				rice field	ENVO	ENVO:00000296	Greece	GAZ	GAZ:00002945	Data sources	Expert opinion_Greece	Europe	Greece
Expert opinion	Reviewed by Mirco Boschetti.				rice field	ENVO	ENVO:00000296	Greece	GAZ	GAZ:00002945	Data sources	Expert opinion_Greece	Europe	Greece
FAO_document	FAO: Food and Agriculture Organization of the United Nations, for a world without hunger. FAO Rice Information, Volume 3, December 2002. Retrieved October 31, 2012, from http://www.fao.org/docrep/005/Y4347E/y4347e00.htm#Contents	document	IAO	IAO:0000310	rice field	ENVO	ENVO:00000296	Greece	GAZ	GAZ:00002945	Data sources	FAO_document_Greece	Europe	Greece
FAOSTAT	FAO. FAOSTAT. http://faostat.fao.org (2015).	data set	IAO	IAO:0000100	rice field	ENVO	ENVO:00000296	Greece	GAZ	GAZ:00002945	Data sources	FAOSTAT_Greece	Europe	Greece
MED-Rice	MED-Rice (2003). Guidance Document for Environmental Risk Assessments of Active Substances used on Rice in the EU for Annex I Inclusion. Document prepared by Working Group on MED-Rice, EU Document Reference SANCO/1090/2000  rev.1, Brussels, June 2003, 108 pp.	document	IAO	IAO:0000310	rice field	ENVO	ENVO:00000296	Greece	GAZ	GAZ:00002945	Data sources	MED-Rice_Greece	Europe	Greece
FAO	FAO. Calendario de cultivos: America Latina y el Caribe. (FAO, 2006).	data set	IAO	IAO:0000100	rice field	ENVO	ENVO:00000296	Guatemala	GAZ	GAZ:00002936	Data sources	FAO_Guatemala	South America	Guatemala
FAOSTAT	FAO. FAOSTAT. http://faostat.fao.org (2015).	data set	IAO	IAO:0000100	rice field	ENVO	ENVO:00000296	Guatemala	GAZ	GAZ:00002936	Data sources	FAOSTAT_Guatemala	South America	Guatemala
Hijmans_document	Hijmans, Robert. Crop calendar data (unpublished).	document	IAO	IAO:0000310	rice field	ENVO	ENVO:00000296	Guatemala	GAZ	GAZ:00002936	Data sources	Hijmans_document_Guatemala	South America	Guatemala
Rice Almanac	Rice Almanac 2011 dataset using Robert Hijman's estimates and FAO and USDA rice area.	data set	IAO	IAO:0000100	rice field	ENVO	ENVO:00000296	Guatemala	GAZ	GAZ:00002936	Data sources	Rice Almanac_Guatemala	South America	Guatemala
AfricaRice	AfricaRice and NARS partners. 2015 Review.	publication	IAO	IAO:0000311	rice field	ENVO	ENVO:00000296	Guinea	GAZ	GAZ:00000909	Data sources	AfricaRice _Guinea	Africa	Guinea
Expert opinion	Kéita Sékou. Expert opinion.				rice field	ENVO	ENVO:00000296	Guinea	GAZ	GAZ:00000909	Data sources	Expert opinion_Guinea	Africa	Guinea
FAO	FAO. Crop calendar: an information tool for seed security. www.fao.org/agriculture/seed/cropcalendar/welcome.do (2010)	data set	IAO	IAO:0000100	rice field	ENVO	ENVO:00000296	Guinea	GAZ	GAZ:00000909	Data sources	FAO_Guinea	Africa	Guinea
FAOSTAT	FAO. FAOSTAT. http://faostat.fao.org (2015).	data set	IAO	IAO:0000100	rice field	ENVO	ENVO:00000296	Guinea	GAZ	GAZ:00000909	Data sources	FAOSTAT_Guinea	Africa	Guinea
FAO_document	FAO, 2002. FAO Rice Information, Volume 3, December 2002. Food and Agriculture Organization of the United Nations. Rome, Italy. http://www.fao.org/docrep/005/Y4347E/y4347e00.htm#Contents	document	IAO	IAO:0000310	rice field	ENVO	ENVO:00000296	Guinea-Bissau	GAZ	GAZ:00000910	Data sources	FAO_document_Guinea-Bissau	Africa	Guinea-Bissau
FAOSTAT	FAO. FAOSTAT. http://faostat.fao.org (2015).	data set	IAO	IAO:0000100	rice field	ENVO	ENVO:00000296	Guinea-Bissau	GAZ	GAZ:00000910	Data sources	FAOSTAT_Guinea-Bissau	Africa	Guinea-Bissau
Rice Almanac	Rice Almanac 2011 dataset using Robert Hijman's estimates and FAO and USDA rice. Updated by Andy Nelson, Stephan Haefele, and Sander Zwart.	data set	IAO	IAO:0000100	rice field	ENVO	ENVO:00000296	Guinea-Bissau	GAZ	GAZ:00000910	Data sources	Rice Almanac_Guinea-Bissau	Africa	Guinea-Bissau
FAO	FAO. Calendario de cultivos: America Latina y el Caribe. (FAO, 2006).	data set	IAO	IAO:0000100	rice field	ENVO	ENVO:00000296	Guyana	GAZ	GAZ:00002522	Data sources	FAO_Guyana	South America	Guyana
FAOSTAT	FAO. FAOSTAT. http://faostat.fao.org (2015).	data set	IAO	IAO:0000100	rice field	ENVO	ENVO:00000296	Guyana	GAZ	GAZ:00002522	Data sources	FAOSTAT_Guyana	South America	Guyana
GuyanaRice	Guyana Rice Supply Chain Risk Assessment Report. February 2011. Available at https://www.agriskmanagementforum.org/sites/agriskmanagementforum.org/files/Documents/GuyanaRiceProd10.pdf	document	IAO	IAO:0000310	rice field	ENVO	ENVO:00000296	Guyana	GAZ	GAZ:00002522	Data sources	GuyanaRice_Guyana	South America	Guyana
FAOSTAT	FAO. FAOSTAT. http://faostat.fao.org (2015).	data set	IAO	IAO:0000100	rice field	ENVO	ENVO:00000296	Guyane	GAZ	GAZ:00002516	Data sources	FAOSTAT_French Guiana	South America	French Guiana
Hijmans_document	Hijmans, Robert. Crop calendar data (unpublished).	document	IAO	IAO:0000310	rice field	ENVO	ENVO:00000296	Guyane	GAZ	GAZ:00002516	Data sources	Hijmans_document_French Guiana	South America	French Guiana
Rice Almanac	Rice Almanac 2011 dataset using Robert Hijman's estimates and FAO and USDA rice area.	data set	IAO	IAO:0000100	rice field	ENVO	ENVO:00000296	Guyane	GAZ	GAZ:00002516	Data sources	Rice Almanac_French Guiana	South America	French Guiana
FAOSTAT	FAO. FAOSTAT. http://faostat.fao.org (2015).	data set	IAO	IAO:0000100	rice field	ENVO	ENVO:00000296	Haiti	GAZ	GAZ:00003953	Data sources	FAOSTAT_Haiti	South America	Haiti
Rice Almanac	Rice Almanac 2011 dataset using Robert Hijman's estimates and FAO and USDA rice area.	data set	IAO	IAO:0000100	rice field	ENVO	ENVO:00000296	Haiti	GAZ	GAZ:00003953	Data sources	Rice Almanac_Haiti	South America	Haiti
World Rice Statistics	IRRI. World Rice Statistics (Rice Crop Calendar by country, Appendix Table 4) (IRRI, 2008).	data set	IAO	IAO:0000100	rice field	ENVO	ENVO:00000296	Haiti	GAZ	GAZ:00003953	Data sources	World Rice Statistics_Haiti	South America	Haiti
FAO	FAO. Calendario de cultivos: America Latina y el Caribe. (FAO, 2006).	data set	IAO	IAO:0000100	rice field	ENVO	ENVO:00000296	Honduras	GAZ	GAZ:00002894	Data sources	FAO_Honduras	South America	Honduras
FAOSTAT	FAO. FAOSTAT. http://faostat.fao.org (2015).	data set	IAO	IAO:0000100	rice field	ENVO	ENVO:00000296	Honduras	GAZ	GAZ:00002894	Data sources	FAOSTAT_Honduras	South America	Honduras
Hijmans_document	Hijmans, Robert. Crop calendar data (unpublished).	document	IAO	IAO:0000310	rice field	ENVO	ENVO:00000296	Honduras	GAZ	GAZ:00002894	Data sources	Hijmans_document_Honduras	South America	Honduras
Rice Almanac	Rice Almanac 2011 dataset using Robert Hijman's estimates and FAO and USDA rice area.	data set	IAO	IAO:0000100	rice field	ENVO	ENVO:00000296	Honduras	GAZ	GAZ:00002894	Data sources	Rice Almanac_Honduras	South America	Honduras
Boschetti_document	Boschetti, Mirco and Nelson, Andy. Mapping rice areas in the temperate zones of Eurasia:	document	IAO	IAO:0000310	rice field	ENVO	ENVO:00000296	Hungary	GAZ	GAZ:00002952	Data sources	Boschetti_document_Hungary	Europe	Hungary
EUROSTAT	EUROSTAT	data set	IAO	IAO:0000100	rice field	ENVO	ENVO:00000296	Hungary	GAZ	GAZ:00002952	Data sources	EUROSTAT_Hungary	Europe	Hungary
EUROSTAT	http://ec.europa.eu/eurostat/statistics-explained/index.php/Agriculture_statistics_at_regional_level#Cereals	data set	IAO	IAO:0000100	rice field	ENVO	ENVO:00000296	Hungary	GAZ	GAZ:00002952	Data sources	EUROSTAT_Hungary	Europe	Hungary
FAOSTAT	FAO. FAOSTAT. http://faostat.fao.org (2015).	data set	IAO	IAO:0000100	rice field	ENVO	ENVO:00000296	Hungary	GAZ	GAZ:00002952	Data sources	FAOSTAT_Hungary	Europe	Hungary
Hijmans_document	Hijmans, Robert. Crop calendar data (unpublished).	document	IAO	IAO:0000310	rice field	ENVO	ENVO:00000296	Hungary	GAZ	GAZ:00002952	Data sources	Hijmans_document_Hungary	Europe	Hungary
IRRI	IRRI (unpublished).				rice field	ENVO	ENVO:00000296	Hungary	GAZ	GAZ:00002952	Data sources	IRRI_Hungary	Europe	Hungary
DACNET	Directorate of Rice Development (DACNET). (n.d.). Variety wise, Parentage, year of Notification, Duration, Eco-system, Salient features & recommended for cultivation in different States from 1996 to 2007. Retrieved August 10, 2011 from http://drdpat.bih.nic.in/Downloads/Rice-Varieties-Upto-2007.pdf	data set	IAO	IAO:0000100	rice field	ENVO	ENVO:00000296	India	GAZ	GAZ:00002839	Data sources	DACNET_India	Asia	India
Expert opinion	MVR Murty. Expert Opinion.				rice field	ENVO	ENVO:00000296	India	GAZ	GAZ:00002839	Data sources	Expert opinion_India	Asia	India
Expert opinion	Reviewed by Parvesh Kumar Chandna.				rice field	ENVO	ENVO:00000296	India	GAZ	GAZ:00002839	Data sources	Expert opinion_India	Asia	India
Expert opinion	Parvesh Kumar Chandna				rice field	ENVO	ENVO:00000296	India	GAZ	GAZ:00002839	Data sources	Expert opinion_India	Asia	India
FAOSTAT	FAO. FAOSTAT. http://faostat.fao.org (2015).	data set	IAO	IAO:0000100	rice field	ENVO	ENVO:00000296	India	GAZ	GAZ:00002839	Data sources	FAOSTAT_India	Asia	India
Gumma_publication	Gumma, M.K., Nelson, A., Thenkabail, P., Singh, A. Mapping rice areas of South Asia using MODIS multitemporal data. J. Appl. Remote Sens. 5(1), 053547. doi:10.1117/1.3619838 (2011).	publication	IAO	IAO:0000311	rice field	ENVO	ENVO:00000296	India	GAZ	GAZ:00002839	Data sources	Gumma_publication_India	Asia	India
National Food Security Mission	National Food Security Mission, Government of India. (n.d.). Crop Calender. Retrieved October 7, 2011, from http://nfsm.gov.in/nfmis/RPT/CalenderReport.aspx	data set	IAO	IAO:0000100	rice field	ENVO	ENVO:00000296	India	GAZ	GAZ:00002839	Data sources	National Food Security Mission_India	Asia	India
Rice State Wise	Rice Knowledge Management Portal. 2011. Research Domain: Rice State Wise. Retrieved November 14, 2012 from http://www.rkmp.co.in/research-domain/rice-state-wise	data set	IAO	IAO:0000100	rice field	ENVO	ENVO:00000296	India	GAZ	GAZ:00002839	Data sources	Rice State Wise_India	Asia	India
RKMP	Rice Knowledge Management Portal (RKMP) http://www.rkmp.co.in	data set	IAO	IAO:0000100	rice field	ENVO	ENVO:00000296	India	GAZ	GAZ:00002839	Data sources	RKMP_India	Asia	India
Agricultural Statistics	Ministry of Agriculture, Agricultural Statistical Database (BDSP). 2009. http://aplikasi.pertanian.go.id/bdsp/index-e.asp	data set	IAO	IAO:0000100	rice field	ENVO	ENVO:00000296	Indonesia	GAZ	GAZ:00003727	Data sources	Agricultural Statistics_Indonesia	Asia	Indonesia
Expert opinion	Reviewed by Inez.				rice field	ENVO	ENVO:00000296	Indonesia	GAZ	GAZ:00003727	Data sources	Expert opinion_Indonesia	Asia	Indonesia
FAOSTAT	FAO. FAOSTAT. http://faostat.fao.org (2015).	data set	IAO	IAO:0000100	rice field	ENVO	ENVO:00000296	Indonesia	GAZ	GAZ:00003727	Data sources	FAOSTAT_Indonesia	Asia	Indonesia
Integrated Cropping calendar	Integrated Cropping calendar v 1.8. 2014. http://katam.litbang.pertanian.go.id/main.aspx	data set	IAO	IAO:0000100	rice field	ENVO	ENVO:00000296	Indonesia	GAZ	GAZ:00003727	Data sources	Integrated Cropping calendar_Indonesia	Asia	Indonesia
ORYZA	Bouman, B. ORYZA2000, Version 2.13 (2009)	data set	IAO	IAO:0000100	rice field	ENVO	ENVO:00000296	Indonesia	GAZ	GAZ:00003727	Data sources	ORYZA_Indonesia	Asia	Indonesia
Rice Almanac	Maclean, J.L., Dawe, D.C., Hardy, B., Hettel, G.P. Rice Almanac, 3rd edn. (International Rice Research Institute, 2002).	publication	IAO	IAO:0000311	rice field	ENVO	ENVO:00000296	Indonesia	GAZ	GAZ:00003727	Data sources	Rice Almanac_Indonesia	Asia	Indonesia
Boschetti_document	Boschetti, Mirco. Eurasia Rice Mapping Slide (unpublished).	document	IAO	IAO:0000310	rice field	ENVO	ENVO:00000296	Iran	GAZ	GAZ:00004474	Data sources	Boschetti_document_Iran	Asia	Iran
FAOSTAT	FAO. FAOSTAT. http://faostat.fao.org (2015).	data set	IAO	IAO:0000100	rice field	ENVO	ENVO:00000296	Iran	GAZ	GAZ:00004474	Data sources	FAOSTAT_Iran	Asia	Iran
Hijmans_document	Robert Hijmans. Crop calendar data (unpublished).	document	IAO	IAO:0000310	rice field	ENVO	ENVO:00000296	Iran	GAZ	GAZ:00004474	Data sources	Hijmans_document_Iran	Asia	Iran
Rice Almanac	Maclean, J.L., Dawe, D.C., Hardy, B., Hettel, G.P. Rice Almanac, 3rd edn. (International Rice Research Institute, 2002).	publication	IAO	IAO:0000311	rice field	ENVO	ENVO:00000296	Iran	GAZ	GAZ:00004474	Data sources	Rice Almanac_Iran	Asia	Iran
Boschetti_document	Boschetti, Mirco. Eurasia Rice Mapping Slide (unpublished).	document	IAO	IAO:0000310	rice field	ENVO	ENVO:00000296	Iraq	GAZ	GAZ:00004483	Data sources	Boschetti_document_Iraq	Asia	Iraq
FAOSTAT	FAO. FAOSTAT. http://faostat.fao.org (2015).	data set	IAO	IAO:0000100	rice field	ENVO	ENVO:00000296	Iraq	GAZ	GAZ:00004483	Data sources	FAOSTAT_Iraq	Asia	Iraq
World Rice Statistics	IRRI. World Rice Statistics (Rice Crop Calendar by country, Appendix Table 4) (IRRI, 2008).	data set	IAO	IAO:0000100	rice field	ENVO	ENVO:00000296	Iraq	GAZ	GAZ:00004483	Data sources	World Rice Statistics_Iraq	Asia	Iraq
EUROSTAT	EUROSTAT	data set	IAO	IAO:0000100	rice field	ENVO	ENVO:00000296	Italy	GAZ	GAZ:00002650	Data sources	EUROSTAT_Italy	Europe	Italy
EUROSTAT	http://ec.europa.eu/eurostat/statistics-explained/index.php/Agriculture_statistics_at_regional_level#Cereals	data set	IAO	IAO:0000100	rice field	ENVO	ENVO:00000296	Italy	GAZ	GAZ:00002650	Data sources	EUROSTAT_Italy	Europe	Italy
Expert opinion	Reviewed by Massimo Biloni.				rice field	ENVO	ENVO:00000296	Italy	GAZ	GAZ:00002650	Data sources	Expert opinion_Italy	Europe	Italy
Expert opinion	Reviewed by Mirco Boschetti.				rice field	ENVO	ENVO:00000296	Italy	GAZ	GAZ:00002650	Data sources	Expert opinion_Italy	Europe	Italy
FAO_document	FAO: Food and Agriculture Organization of the United Nations, for a world without hunger. FAO Rice Information, Volume 3, December 2002. Retrieved October 31, 2012, from http://www.fao.org/docrep/005/Y4347E/y4347e00.htm#Contents	document	IAO	IAO:0000310	rice field	ENVO	ENVO:00000296	Italy	GAZ	GAZ:00002650	Data sources	FAO_document_Italy	Europe	Italy
FAOSTAT	FAO. FAOSTAT. http://faostat.fao.org (2015).	data set	IAO	IAO:0000100	rice field	ENVO	ENVO:00000296	Italy	GAZ	GAZ:00002650	Data sources	FAOSTAT_Italy	Europe	Italy
MED-Rice	MED-Rice (2003). Guidance Document for Environmental Risk Assessments of Active Substances used on Rice in the EU for Annex I Inclusion. Document prepared by Working Group on MED-Rice, EU Document Reference SANCO/1090/2000  rev.1, Brussels, June 2003, 108 pp.	document	IAO	IAO:0000310	rice field	ENVO	ENVO:00000296	Italy	GAZ	GAZ:00002650	Data sources	MED-Rice_Italy	Europe	Italy
FAOSTAT	FAO. FAOSTAT. http://faostat.fao.org (2015).	data set	IAO	IAO:0000100	rice field	ENVO	ENVO:00000296	Jamaica	GAZ	GAZ:00251084	Data sources	FAOSTAT_Jamaica	South America	Jamaica
Hijmans_document	Hijmans, Robert. Crop calendar data (unpublished).	document	IAO	IAO:0000310	rice field	ENVO	ENVO:00000296	Jamaica	GAZ	GAZ:00251084	Data sources	Hijmans_document_Jamaica	South America	Jamaica
Rice Almanac	Rice Almanac 2011 dataset using Robert Hijman's estimates and FAO and USDA rice area.	data set	IAO	IAO:0000100	rice field	ENVO	ENVO:00000296	Jamaica	GAZ	GAZ:00251084	Data sources	Rice Almanac_Jamaica	South America	Jamaica
Agricultural Statistics	Statistics and Information Department, Minister's Secretariat, Ministry of Agriculture, Forestry and Fisheries. 2009.	data set	IAO	IAO:0000100	rice field	ENVO	ENVO:00000296	Japan	GAZ	GAZ:00002747	Data sources	Agricultural Statistics_Japan	Asia	Japan
FAOSTAT	FAO. FAOSTAT. http://faostat.fao.org (2015).	data set	IAO	IAO:0000100	rice field	ENVO	ENVO:00000296	Japan	GAZ	GAZ:00002747	Data sources	FAOSTAT_Japan	Asia	Japan
Ministry of Agriculture, Forestry and Fisheries	Ministry of Agriculture, Forestry and Fisheries. 2010. Status of annual production of rice by prefecture (translated from Japanese to English). Retrieved November 26, 2012 from http://www.maff.go.jp/	data set	IAO	IAO:0000100	rice field	ENVO	ENVO:00000296	Japan	GAZ	GAZ:00002747	Data sources	Ministry of Agriculture, Forestry and Fisheries_Japan	Asia	Japan
FAOSTAT	FAO. FAOSTAT. http://faostat.fao.org (2015).	data set	IAO	IAO:0000100	rice field	ENVO	ENVO:00000296	Kazakhstan	GAZ	GAZ:00004999	Data sources	FAOSTAT_Kazakhstan	Asia	Kazakhstan
USDA	USDA. (n.d.) Kazakhstan Agricultural Overview. Retrieved January 17, 2012, from http://www.pecad.fas.usda.gov/highlights/2010/01/kaz_19jan2010/	data set	IAO	IAO:0000100	rice field	ENVO	ENVO:00000296	Kazakhstan	GAZ	GAZ:00004999	Data sources	USDA_Kazakhstan	Asia	Kazakhstan
AfricaRice	AfricaRice and NARS partners. 2015 Review.	publication	IAO	IAO:0000311	rice field	ENVO	ENVO:00000296	Kenya	GAZ	GAZ:00001101	Data sources	AfricaRice _Kenya	Africa	Kenya
Expert opinion	Rosemary Murori-Mutegi, Expert opinion.				rice field	ENVO	ENVO:00000296	Kenya	GAZ	GAZ:00001101	Data sources	Expert opinion_Kenya	Africa	Kenya
FAOSTAT	FAO. FAOSTAT. http://faostat.fao.org (2015).	data set	IAO	IAO:0000100	rice field	ENVO	ENVO:00000296	Kenya	GAZ	GAZ:00001101	Data sources	FAOSTAT_Kenya	Africa	Kenya
Hijmans_document	Robert Hijmans. Crop calendar data (unpublished).	document	IAO	IAO:0000310	rice field	ENVO	ENVO:00000296	Kenya	GAZ	GAZ:00001101	Data sources	Hijmans_document_Kenya	Africa	Kenya
World Rice Statistics	IRRI. World Rice Statistics (Rice Crop Calendar by country, Appendix Table 4) (IRRI, 2008).	data set	IAO	IAO:0000100	rice field	ENVO	ENVO:00000296	Kenya	GAZ	GAZ:00001101	Data sources	World Rice Statistics_Kenya	Africa	Kenya
FAOSTAT	FAO. FAOSTAT. http://faostat.fao.org (2015).	data set	IAO	IAO:0000100	rice field	ENVO	ENVO:00000296	Kyrgyzstan	GAZ	GAZ:00006893	Data sources	FAOSTAT_Kyrgyzstan	Asia	Kyrgyzstan
MED-Rice	MED-Rice (2003). Guidance Document for Environmental Risk Assessments of Active Substances used on Rice in the EU for Annex I Inclusion. Document prepared by Working Group on MED-Rice, EU Document Reference SANCO/1090/2000  rev.1, Brussels, June 2003, 108 pp.	document	IAO	IAO:0000310	rice field	ENVO	ENVO:00000296	Kyrgyzstan	GAZ	GAZ:00006893	Data sources	MED-Rice_Kyrgyzstan	Asia	Kyrgyzstan
Expert opinion	Reviewed by Ben Samson.				rice field	ENVO	ENVO:00000296	Laos	GAZ	GAZ:00006889	Data sources	Expert opinion_Laos	Asia	Laos
FAO_document	FAO: Food and Agriculture Organization of the United Nations, for a world without hunger. FAO Rice Information, Volume 3, December 2002. Retrieved October 31, 2012, from http://www.fao.org/docrep/005/Y4347E/y4347e00.htm#Contents	document	IAO	IAO:0000310	rice field	ENVO	ENVO:00000296	Laos	GAZ	GAZ:00006889	Data sources	FAO_document_Laos	Asia	Laos
FAOSTAT	FAO. FAOSTAT. http://faostat.fao.org (2015).	data set	IAO	IAO:0000100	rice field	ENVO	ENVO:00000296	Laos	GAZ	GAZ:00006889	Data sources	FAOSTAT_Laos	Asia	Laos
National statistics	Lao Statistics.	data set	IAO	IAO:0000100	rice field	ENVO	ENVO:00000296	Laos	GAZ	GAZ:00006889	Data sources	National statistics_Laos	Asia	Laos
ORYZA	Bouman, B. ORYZA2000, Version 2.13 (2009)	data set	IAO	IAO:0000100	rice field	ENVO	ENVO:00000296	Laos	GAZ	GAZ:00006889	Data sources	ORYZA_Laos	Asia	Laos
Rice Almanac	Maclean, J.L., Dawe, D.C., Hardy, B., Hettel, G.P. Rice Almanac, 3rd edn. (International Rice Research Institute, 2002).	publication	IAO	IAO:0000311	rice field	ENVO	ENVO:00000296	Laos	GAZ	GAZ:00006889	Data sources	Rice Almanac_Laos	Asia	Laos
FAOSTAT	FAO. FAOSTAT. http://faostat.fao.org (2015).	data set	IAO	IAO:0000100	rice field	ENVO	ENVO:00000296	Lebanon	GAZ	GAZ:00002478	Data sources	FAOSTAT_Lebanon	Africa	Lebanon
World Rice Statistics	IRRI. World Rice Statistics (Rice Crop Calendar by country, Appendix Table 4) (IRRI, 2008).	data set	IAO	IAO:0000100	rice field	ENVO	ENVO:00000296	Lebanon	GAZ	GAZ:00002478	Data sources	World Rice Statistics_Lebanon	Africa	Lebanon
Expert opinion	Sander Zwart. Expert opinion.				rice field	ENVO	ENVO:00000296	Liberia	GAZ	GAZ:00000911	Data sources	Expert opinion_Liberia	Africa	Liberia
Expert opinion	Buri Mohammed Moro. Expert opinion.				rice field	ENVO	ENVO:00000296	Liberia	GAZ	GAZ:00000911	Data sources	Expert opinion_Liberia	Africa	Liberia
FAO	FAO. Crop calendar: an information tool for seed security. www.fao.org/agriculture/seed/cropcalendar/welcome.do (2010)	data set	IAO	IAO:0000100	rice field	ENVO	ENVO:00000296	Liberia	GAZ	GAZ:00000911	Data sources	FAO_Liberia	Africa	Liberia
FAOSTAT	FAO. FAOSTAT. http://faostat.fao.org (2015).	data set	IAO	IAO:0000100	rice field	ENVO	ENVO:00000296	Liberia	GAZ	GAZ:00000911	Data sources	FAOSTAT_Liberia	Africa	Liberia
Rice Almanac	Rice Almanac 2011 dataset using Robert Hijman's estimates and FAO and USDA rice. Updated by Andy Nelson, Stephan Haefele, and Sander Zwart.	data set	IAO	IAO:0000100	rice field	ENVO	ENVO:00000296	Liberia	GAZ	GAZ:00000911	Data sources	Rice Almanac_Liberia	Africa	Liberia
AfricaRice	AfricaRice and NARS partners. 2015 Review.	publication	IAO	IAO:0000311	rice field	ENVO	ENVO:00000296	Madagascar	GAZ	GAZ:00001108	Data sources	AfricaRice _Madagascar	Africa	Madagascar
Expert opinion	Raymond Rabeson. Expert opinion.				rice field	ENVO	ENVO:00000296	Madagascar	GAZ	GAZ:00001108	Data sources	Expert opinion_Madagascar	Africa	Madagascar
FAO	FAO. Crop calendar: an information tool for seed security. www.fao.org/agriculture/seed/cropcalendar/welcome.do (2010)	data set	IAO	IAO:0000100	rice field	ENVO	ENVO:00000296	Madagascar	GAZ	GAZ:00001108	Data sources	FAO_Madagascar	Africa	Madagascar
FAOSTAT	FAO. FAOSTAT. http://faostat.fao.org (2015).	data set	IAO	IAO:0000100	rice field	ENVO	ENVO:00000296	Madagascar	GAZ	GAZ:00001108	Data sources	FAOSTAT_Madagascar	Africa	Madagascar
FAO	FAO. Crop calendar: an information tool for seed security. www.fao.org/agriculture/seed/cropcalendar/welcome.do (2010)	data set	IAO	IAO:0000100	rice field	ENVO	ENVO:00000296	Malawi	GAZ	GAZ:00001105	Data sources	FAO_Malawi	Africa	Malawi
FAOSTAT	FAO. FAOSTAT. http://faostat.fao.org (2015).	data set	IAO	IAO:0000100	rice field	ENVO	ENVO:00000296	Malawi	GAZ	GAZ:00001105	Data sources	FAOSTAT_Malawi	Africa	Malawi
Rice Almanac	Rice Almanac 2011 dataset using Robert Hijman's estimates and FAO and USDA rice. Updated by Andy Nelson, Stephan Haefele, and Sander Zwart.	data set	IAO	IAO:0000100	rice field	ENVO	ENVO:00000296	Malawi	GAZ	GAZ:00001105	Data sources	Rice Almanac_Malawi	Africa	Malawi
Agricultural Statistics	Department of Agriculture Malaysia. http://www.doa.gov.my/web/guest/data_perangkaan_tanaman	data set	IAO	IAO:0000100	rice field	ENVO	ENVO:00000296	Malaysia	GAZ	GAZ:00003902	Data sources	Agricultural Statistics_Malaysia	Asia	Malaysia
FAO_document	FAO: Food and Agriculture Organization of the United Nations, for a world without hunger. FAO Rice Information, Volume 3, December 2002. Retrieved October 31, 2012, from http://www.fao.org/docrep/005/Y4347E/y4347e00.htm#Contents	document	IAO	IAO:0000310	rice field	ENVO	ENVO:00000296	Malaysia	GAZ	GAZ:00003902	Data sources	FAO_document_Malaysia	Asia	Malaysia
FAOSTAT	FAO. FAOSTAT. http://faostat.fao.org (2015).	data set	IAO	IAO:0000100	rice field	ENVO	ENVO:00000296	Malaysia	GAZ	GAZ:00003902	Data sources	FAOSTAT_Malaysia	Asia	Malaysia
ORYZA	Bouman, B. ORYZA2000, Version 2.13 (2009)	data set	IAO	IAO:0000100	rice field	ENVO	ENVO:00000296	Malaysia	GAZ	GAZ:00003902	Data sources	ORYZA_Malaysia	Asia	Malaysia
Rice Almanac	Maclean, J.L., Dawe, D.C., Hardy, B., Hettel, G.P. Rice Almanac, 3rd edn. (International Rice Research Institute, 2002).	publication	IAO	IAO:0000311	rice field	ENVO	ENVO:00000296	Malaysia	GAZ	GAZ:00003902	Data sources	Rice Almanac_Malaysia	Asia	Malaysia
AfricaRice	AfricaRice and NARS partners. 2015 Review.	publication	IAO	IAO:0000311	rice field	ENVO	ENVO:00000296	Mali	GAZ	GAZ:00000584	Data sources	AfricaRice _Mali	Africa	Mali
CountrySTAT	FAO. CountrySTAT. www.fao.org/economic/ess/countrystat/en/ (2015).	data set	IAO	IAO:0000100	rice field	ENVO	ENVO:00000296	Mali	GAZ	GAZ:00000584	Data sources	CountrySTAT_Mali	Africa	Mali
Expert opinion	Sander Zwart. Expert opinion.				rice field	ENVO	ENVO:00000296	Mali	GAZ	GAZ:00000584	Data sources	Expert opinion_Mali	Africa	Mali
Expert opinion	Nianankoro Kamissoko . Expert opinion.				rice field	ENVO	ENVO:00000296	Mali	GAZ	GAZ:00000584	Data sources	Expert opinion_Mali	Africa	Mali
FAO	FAO. Crop calendar: an information tool for seed security. www.fao.org/agriculture/seed/cropcalendar/welcome.do (2010)	data set	IAO	IAO:0000100	rice field	ENVO	ENVO:00000296	Mali	GAZ	GAZ:00000584	Data sources	FAO_Mali	Africa	Mali
FAOSTAT	FAO. FAOSTAT. http://faostat.fao.org (2015).	data set	IAO	IAO:0000100	rice field	ENVO	ENVO:00000296	Mali	GAZ	GAZ:00000584	Data sources	FAOSTAT_Mali	Africa	Mali
AfricaRice	AfricaRice and NARS partners. 2015 Review.	publication	IAO	IAO:0000311	rice field	ENVO	ENVO:00000296	Mauritania	GAZ	GAZ:00000583	Data sources	AfricaRice _Mauritania	Africa	Mauritania
Expert opinion	Sander Zwart. Expert opinion.				rice field	ENVO	ENVO:00000296	Mauritania	GAZ	GAZ:00000583	Data sources	Expert opinion_Mauritania	Africa	Mauritania
Expert opinion	Habibou Gueye. Expert opinion.				rice field	ENVO	ENVO:00000296	Mauritania	GAZ	GAZ:00000583	Data sources	Expert opinion_Mauritania	Africa	Mauritania
FAO	FAO. Crop calendar: an information tool for seed security. www.fao.org/agriculture/seed/cropcalendar/welcome.do (2010)	data set	IAO	IAO:0000100	rice field	ENVO	ENVO:00000296	Mauritania	GAZ	GAZ:00000583	Data sources	FAO_Mauritania	Africa	Mauritania
FAOSTAT	FAO. FAOSTAT. http://faostat.fao.org (2015).	data set	IAO	IAO:0000100	rice field	ENVO	ENVO:00000296	Mauritania	GAZ	GAZ:00000583	Data sources	FAOSTAT_Mauritania	Africa	Mauritania
FAOSTAT	FAO. FAOSTAT. http://faostat.fao.org (2015).	data set	IAO	IAO:0000100	rice field	ENVO	ENVO:00000296	Mexico	GAZ	GAZ:00002852	Data sources	FAOSTAT_Mexico	South America	Mexico
Mexican Rice Council	Mexican Rice Council.				rice field	ENVO	ENVO:00000296	Mexico	GAZ	GAZ:00002852	Data sources	Mexican Rice Council_Mexico	South America	Mexico
Boschetti_document	Boschetti, Mirco. Eurasia Rice Mapping Slide (unpublished).	document	IAO	IAO:0000310	rice field	ENVO	ENVO:00000296	Morocco	GAZ	GAZ:00000565	Data sources	Boschetti_document_Morocco	Asia	Morocco
Expert opinion	Sander Zwart. Expert opinion.				rice field	ENVO	ENVO:00000296	Morocco	GAZ	GAZ:00000565	Data sources	Expert opinion_Morocco	Africa	Morocco
FAOSTAT	FAO. FAOSTAT. http://faostat.fao.org (2015).	data set	IAO	IAO:0000100	rice field	ENVO	ENVO:00000296	Morocco	GAZ	GAZ:00000565	Data sources	FAOSTAT_Morocco	Africa	Morocco
AfricaRice	AfricaRice and NARS partners. 2015 Review.	publication	IAO	IAO:0000311	rice field	ENVO	ENVO:00000296	Mozambique	GAZ	GAZ:00001100	Data sources	AfricaRice _Mozambique	Africa	Mozambique
CountrySTAT	FAO. CountrySTAT. www.fao.org/economic/ess/countrystat/en/ (2015).	data set	IAO	IAO:0000100	rice field	ENVO	ENVO:00000296	Mozambique	GAZ	GAZ:00001100	Data sources	CountrySTAT_Mozambique	Africa	Mozambique
Expert opinion	Alexis Ndayiragije. Expert opinion.				rice field	ENVO	ENVO:00000296	Mozambique	GAZ	GAZ:00001100	Data sources	Expert opinion_Mozambique	Africa	Mozambique
FAO	FAO. Crop calendar: an information tool for seed security. www.fao.org/agriculture/seed/cropcalendar/welcome.do (2010)	data set	IAO	IAO:0000100	rice field	ENVO	ENVO:00000296	Mozambique	GAZ	GAZ:00001100	Data sources	FAO_Mozambique	Africa	Mozambique
FAOSTAT	FAO. FAOSTAT. http://faostat.fao.org (2015).	data set	IAO	IAO:0000100	rice field	ENVO	ENVO:00000296	Mozambique	GAZ	GAZ:00001100	Data sources	FAOSTAT_Mozambique	Africa	Mozambique
AFSIS	AFSIS (ASEAN Food Security Information System)	data set	IAO	IAO:0000100	rice field	ENVO	ENVO:00000296	Myanmar	GAZ	GAZ:00006899	Data sources	AFSIS_Myanmar	Asia	Myanmar
Expert opinion	Reviewed by David Johnson.				rice field	ENVO	ENVO:00000296	Myanmar	GAZ	GAZ:00006899	Data sources	Expert opinion_Myanmar	Asia	Myanmar
Expert opinion	Reviewed by Nyo Me Htwe.				rice field	ENVO	ENVO:00000296	Myanmar	GAZ	GAZ:00006899	Data sources	Expert opinion_Myanmar	Asia	Myanmar
FAO	http://afsis.oae.go.th/ FAO (Food and Agriculture Organization of the United Nations). 2013.	data set	IAO	IAO:0000100	rice field	ENVO	ENVO:00000296	Myanmar	GAZ	GAZ:00006899	Data sources	FAO_Myanmar	Asia	Myanmar
FAOSTAT	FAO. FAOSTAT. http://faostat.fao.org (2015).	data set	IAO	IAO:0000100	rice field	ENVO	ENVO:00000296	Myanmar	GAZ	GAZ:00006899	Data sources	FAOSTAT_Myanmar	Asia	Myanmar
GIS Calendar	Calendar Myanmar for GIS by Khin Thawda Win, IRRI Post Doc, LIFT Project	data set	IAO	IAO:0000100	rice field	ENVO	ENVO:00000296	Myanmar	GAZ	GAZ:00006899	Data sources	GIS Calendar_Myanmar	Asia	Myanmar
Ministry of Agriculture, Forestry and Fisheries	Ministry of Agriculture, Forestry and Fisheries. 2010. Status of annual production of rice by prefecture (translated from Japanese to English). Retrieved November 26, 2012 from http://www.maff.go.jp/j/tokei/kouhyou/sakumotu/sak kyou_kome/pdf/suitou_120815.pdf	data set	IAO	IAO:0000100	rice field	ENVO	ENVO:00000296	Myanmar	GAZ	GAZ:00006899	Data sources	Ministry of Agriculture, Forestry and Fisheries_Myanmar	Asia	Myanmar
Agricultural Statistics	Ministry of Agriculture and Cooperatives (http://www.moac.gov.np)	data set	IAO	IAO:0000100	rice field	ENVO	ENVO:00000296	Nepal	GAZ	GAZ:00004399	Data sources	Agricultural Statistics_Nepal	Asia	Nepal
Expert opinion	MVR Murty. Expert Opinion.				rice field	ENVO	ENVO:00000296	Nepal	GAZ	GAZ:00004399	Data sources	Expert opinion_Nepal	Asia	Nepal
FAO_document	FAO: Food and Agriculture Organization of the United Nations, for a world without hunger. FAO Rice Information, Volume 3, December 2002. Retrieved October 31, 2012, from http://www.fao.org/docrep/005/Y4347E/y4347e00.htm#Contents	document	IAO	IAO:0000310	rice field	ENVO	ENVO:00000296	Nepal	GAZ	GAZ:00004399	Data sources	FAO_document_Nepal	Asia	Nepal
FAORAP	FAORAP, RDES (Food and Agricultural Statistics in Asia and the Pacific. Regional Data Exchange Systems);	data set	IAO	IAO:0000100	rice field	ENVO	ENVO:00000296	Nepal	GAZ	GAZ:00004399	Data sources	FAORAP_Nepal	Asia	Nepal
FAOSTAT	FAO. FAOSTAT. http://faostat.fao.org (2015).	data set	IAO	IAO:0000100	rice field	ENVO	ENVO:00000296	Nepal	GAZ	GAZ:00004399	Data sources	FAOSTAT_Nepal	Asia	Nepal
Gauchan_document	Gauchan, Devendra. Nepal rice calendar (unpublished).	document	IAO	IAO:0000310	rice field	ENVO	ENVO:00000296	Nepal	GAZ	GAZ:00004399	Data sources	Gauchan_document_Nepal	Asia	Nepal
Government of Nepal	2007 & 2009 - Government of Nepal	data set	IAO	IAO:0000100	rice field	ENVO	ENVO:00000296	Nepal	GAZ	GAZ:00004399	Data sources	Government of Nepal_Nepal	Asia	Nepal
Gumma_publication	Gumma, M.K., Nelson, A., Thenkabail, P., Singh, A. Mapping rice areas of South Asia using MODIS multitemporal data. J. Appl. Remote Sens. 5(1), 053547. doi:10.1117/1.3619838 (2011).	publication	IAO	IAO:0000311	rice field	ENVO	ENVO:00000296	Nepal	GAZ	GAZ:00004399	Data sources	Gumma_publication_Nepal	Asia	Nepal
FAO_document	FAO, 2002. FAO Rice Information, Volume 3, December 2002. Food and Agriculture Organization of the United Nations. Rome, Italy. http://www.fao.org/docrep/005/Y4347E/y4347e00.htm#Contents	document	IAO	IAO:0000310	rice field	ENVO	ENVO:00000296	Nicaragua	GAZ	GAZ:00002978	Data sources	FAO_document_Nicaragua	South America	Nicaragua
FAOSTAT	FAO. FAOSTAT. http://faostat.fao.org (2015).	data set	IAO	IAO:0000100	rice field	ENVO	ENVO:00000296	Nicaragua	GAZ	GAZ:00002978	Data sources	FAOSTAT_Nicaragua	South America	Nicaragua
Rice Almanac	Rice Almanac 2011 dataset using Robert Hijman's estimates and FAO and USDA rice area.	data set	IAO	IAO:0000100	rice field	ENVO	ENVO:00000296	Nicaragua	GAZ	GAZ:00002978	Data sources	Rice Almanac_Nicaragua	South America	Nicaragua
AfricaRice	AfricaRice and NARS partners. 2015 Review.	publication	IAO	IAO:0000311	rice field	ENVO	ENVO:00000296	Niger	GAZ	GAZ:00000585	Data sources	AfricaRice _Niger	Africa	Niger
CountrySTAT	FAO. CountrySTAT. www.fao.org/economic/ess/countrystat/en/ (2015).	data set	IAO	IAO:0000100	rice field	ENVO	ENVO:00000296	Niger	GAZ	GAZ:00000585	Data sources	CountrySTAT_Niger	Africa	Niger
Expert opinion	Illiassou Mossi Maïga, Adamou Bassou. Expert opinion.				rice field	ENVO	ENVO:00000296	Niger	GAZ	GAZ:00000585	Data sources	Expert opinion_Niger	Africa	Niger
FAO	FAO. Crop calendar: an information tool for seed security. www.fao.org/agriculture/seed/cropcalendar/welcome.do (2010)	data set	IAO	IAO:0000100	rice field	ENVO	ENVO:00000296	Niger	GAZ	GAZ:00000585	Data sources	FAO_Niger	Africa	Niger
FAOSTAT	FAO. FAOSTAT. http://faostat.fao.org (2015).	data set	IAO	IAO:0000100	rice field	ENVO	ENVO:00000296	Niger	GAZ	GAZ:00000585	Data sources	FAOSTAT_Niger	Africa	Niger
AfricaRice	AfricaRice and NARS partners. 2015 Review.	publication	IAO	IAO:0000311	rice field	ENVO	ENVO:00000296	Nigeria	GAZ	GAZ:00000912	Data sources	AfricaRice _Nigeria	Africa	Nigeria
CountrySTAT	FAO. CountrySTAT. www.fao.org/economic/ess/countrystat/en/ (2015).	data set	IAO	IAO:0000100	rice field	ENVO	ENVO:00000296	Nigeria	GAZ	GAZ:00000912	Data sources	CountrySTAT_Nigeria	Africa	Nigeria
Expert opinion	Sander Zwart. Expert opinion.				rice field	ENVO	ENVO:00000296	Nigeria	GAZ	GAZ:00000912	Data sources	Expert opinion_Nigeria	Africa	Nigeria
Expert opinion	Oladele Samuel Bakare. Expert opinion.				rice field	ENVO	ENVO:00000296	Nigeria	GAZ	GAZ:00000912	Data sources	Expert opinion_Nigeria	Africa	Nigeria
FAOSTAT	FAO. FAOSTAT. http://faostat.fao.org (2015).	data set	IAO	IAO:0000100	rice field	ENVO	ENVO:00000296	Nigeria	GAZ	GAZ:00000912	Data sources	FAOSTAT_Nigeria	Africa	Nigeria
USDA	USDA, Crop calendar of Nigeria. URL: http://peaceworkspartners.org/vault/Nigeria/Research/Nigeria%20Statistics/crop_calendar_nigeria.pdf f. Accessed on October 31, 2012	data set	IAO	IAO:0000100	rice field	ENVO	ENVO:00000296	Nigeria	GAZ	GAZ:00000912	Data sources	USDA_Nigeria	Africa	Nigeria
Boschetti_document	Boschetti, Mirco. Eurasia Rice Mapping Slide (unpublished).	document	IAO	IAO:0000310	rice field	ENVO	ENVO:00000296	North Korea	GAZ	GAZ:00002801	Data sources	Boschetti_document_North Korea	Asia	North Korea
FAO_document	FAO: Food and Agriculture Organization of the United Nations, for a world without hunger. FAO Rice Information, Volume 3, December 2002. Retrieved October 31, 2012, from http://www.fao.org/docrep/005/Y4347E/y4347e00.htm#Contents	document	IAO	IAO:0000310	rice field	ENVO	ENVO:00000296	North Korea	GAZ	GAZ:00002801	Data sources	FAO_document_North Korea	Asia	North Korea
FAOSTAT	FAO. FAOSTAT. http://faostat.fao.org (2015).	data set	IAO	IAO:0000100	rice field	ENVO	ENVO:00000296	North Korea	GAZ	GAZ:00002801	Data sources	FAOSTAT_North Korea	Asia	North Korea
MED-Rice	MED-Rice (2003). Guidance Document for Environmental Risk Assessments of Active Substances used on Rice in the EU for Annex I Inclusion. Document prepared by Working Group on MED-Rice, EU Document Reference SANCO/1090/2000  rev.1, Brussels, June 2003, 108 pp.	document	IAO	IAO:0000310	rice field	ENVO	ENVO:00000296	North Korea	GAZ	GAZ:00002801	Data sources	MED-Rice_North Korea	Asia	North Korea
Expert opinion	MVR Murty. Expert Opinion.				rice field	ENVO	ENVO:00000296	Pakistan	GAZ	GAZ:00005246	Data sources	Expert opinion_Pakistan	Asia	Pakistan
FAO_document	FAO: Food and Agriculture Organization of the United Nations, for a world without hunger. FAO Rice Information, Volume 3, December 2002. Retrieved October 31, 2012, from http://www.fao.org/docrep/005/Y4347E/y4347e00.htm#Contents	document	IAO	IAO:0000310	rice field	ENVO	ENVO:00000296	Pakistan	GAZ	GAZ:00005246	Data sources	FAO_document_Pakistan	Asia	Pakistan
FAOSTAT	FAO. FAOSTAT. http://faostat.fao.org (2015).	data set	IAO	IAO:0000100	rice field	ENVO	ENVO:00000296	Pakistan	GAZ	GAZ:00005246	Data sources	FAOSTAT_Pakistan	Asia	Pakistan
Gumma_publication	Gumma, M.K., Nelson, A., Thenkabail, P., Singh, A. Mapping rice areas of South Asia using MODIS multitemporal data. J. Appl. Remote Sens. 5(1), 053547. doi:10.1117/1.3619838 (2011).	publication	IAO	IAO:0000311	rice field	ENVO	ENVO:00000296	Pakistan	GAZ	GAZ:00005246	Data sources	Gumma_publication_Pakistan	Asia	Pakistan
World Rice Statistics	IRRI. World Rice Statistics (Rice Crop Calendar by country, Appendix Table 4) (IRRI, 2008).	data set	IAO	IAO:0000100	rice field	ENVO	ENVO:00000296	Pakistan	GAZ	GAZ:00005246	Data sources	World Rice Statistics_Pakistan	Asia	Pakistan
FAO	FAO. Calendario de cultivos: America Latina y el Caribe. (FAO, 2006).	data set	IAO	IAO:0000100	rice field	ENVO	ENVO:00000296	Panama	GAZ	GAZ:00002892	Data sources	FAO_Panama	South America	Panama
FAOSTAT	FAO. FAOSTAT. http://faostat.fao.org (2015).	data set	IAO	IAO:0000100	rice field	ENVO	ENVO:00000296	Panama	GAZ	GAZ:00002892	Data sources	FAOSTAT_Panama	South America	Panama
Rice Almanac	Rice Almanac 2011 dataset using Robert Hijman's estimates and FAO and USDA rice area.	data set	IAO	IAO:0000100	rice field	ENVO	ENVO:00000296	Panama	GAZ	GAZ:00002892	Data sources	Rice Almanac_Panama	South America	Panama
FAO	FAO. Crop calendar: an information tool for seed security. www.fao.org/agriculture/seed/cropcalendar/welcome.do (2010)	data set	IAO	IAO:0000100	rice field	ENVO	ENVO:00000296	Papua New Guinea	GAZ	GAZ:00003922	Data sources	FAO_Papua New Guinea	Oceania	Papua New Guinea
FAOSTAT	FAO. FAOSTAT. http://faostat.fao.org (2015).	data set	IAO	IAO:0000100	rice field	ENVO	ENVO:00000296	Papua New Guinea	GAZ	GAZ:00003922	Data sources	FAOSTAT_Papua New Guinea	Oceania	Papua New Guinea
FAO	FAO. Calendario de cultivos: America Latina y el Caribe. (FAO, 2006).	data set	IAO	IAO:0000100	rice field	ENVO	ENVO:00000296	Paraguay	GAZ	GAZ:00002933	Data sources	FAO_Paraguay	South America	Paraguay
FAO_document	FAO, 2002. FAO Rice Information, Volume 3, December 2002. Food and Agriculture Organization of the United Nations. Rome, Italy. http://www.fao.org/docrep/005/Y4347E/y4347e00.htm#Contents	document	IAO	IAO:0000310	rice field	ENVO	ENVO:00000296	Paraguay	GAZ	GAZ:00002933	Data sources	FAO_document_Paraguay	South America	Paraguay
FAOSTAT	FAO. FAOSTAT. http://faostat.fao.org (2015).	data set	IAO	IAO:0000100	rice field	ENVO	ENVO:00000296	Paraguay	GAZ	GAZ:00002933	Data sources	FAOSTAT_Paraguay	South America	Paraguay
Hijmans_document	Hijmans, Robert. Crop calendar data (unpublished).	document	IAO	IAO:0000310	rice field	ENVO	ENVO:00000296	Paraguay	GAZ	GAZ:00002933	Data sources	Hijmans_document_Paraguay	South America	Paraguay
Rice Almanac	Rice Almanac 2011 dataset using Robert Hijman's estimates and FAO and USDA rice area.	data set	IAO	IAO:0000100	rice field	ENVO	ENVO:00000296	Paraguay	GAZ	GAZ:00002933	Data sources	Rice Almanac_Paraguay	South America	Paraguay
FAO	FAO. Calendario de cultivos: America Latina y el Caribe. (FAO, 2006).	data set	IAO	IAO:0000100	rice field	ENVO	ENVO:00000296	Peru	GAZ	GAZ:00002932	Data sources	FAO_Peru	South America	Peru
FAOSTAT	FAO. FAOSTAT. http://faostat.fao.org (2015).	data set	IAO	IAO:0000100	rice field	ENVO	ENVO:00000296	Peru	GAZ	GAZ:00002932	Data sources	FAOSTAT_Peru	South America	Peru
Rice Almanac	Rice Almanac 2011 datasets (Country_ricearea.mdb file)	data set	IAO	IAO:0000100	rice field	ENVO	ENVO:00000296	Peru	GAZ	GAZ:00002932	Data sources	Rice Almanac_Peru	South America	Peru
CountrySTAT	FAO. CountrySTAT. www.fao.org/economic/ess/countrystat/en/ (2015).	data set	IAO	IAO:0000100	rice field	ENVO	ENVO:00000296	Philippines	GAZ	GAZ:00004525	Data sources	CountrySTAT_Philippines	Asia	Philippines
FAOSTAT	FAO. FAOSTAT. http://faostat.fao.org (2015).	data set	IAO	IAO:0000100	rice field	ENVO	ENVO:00000296	Philippines	GAZ	GAZ:00004525	Data sources	FAOSTAT_Philippines	Asia	Philippines
PhilRice	PhilRice-BAS	data set	IAO	IAO:0000100	rice field	ENVO	ENVO:00000296	Philippines	GAZ	GAZ:00004525	Data sources	PhilRice_Philippines	Asia	Philippines
EUROSTAT	EUROSTAT	data set	IAO	IAO:0000100	rice field	ENVO	ENVO:00000296	Portugal	GAZ	GAZ:00002944	Data sources	EUROSTAT_Portugal	Europe	Portugal
EUROSTAT	http://ec.europa.eu/eurostat/statistics-explained/index.php/Agriculture_statistics_at_regional_level#Cereals	data set	IAO	IAO:0000100	rice field	ENVO	ENVO:00000296	Portugal	GAZ	GAZ:00002944	Data sources	EUROSTAT_Portugal	Europe	Portugal
Expert opinion	Reviewed by Mirco Boschetti.				rice field	ENVO	ENVO:00000296	Portugal	GAZ	GAZ:00002944	Data sources	Expert opinion_Portugal	Europe	Portugal
Expert opinion	Reviewed by Mirco Boschetti.				rice field	ENVO	ENVO:00000296	Portugal	GAZ	GAZ:00002944	Data sources	Expert opinion_Portugal	Europe	Portugal
FAO_document	FAO: Food and Agriculture Organization of the United Nations, for a world without hunger. FAO Rice Information, Volume 3, December 2002. Retrieved October 31, 2012, from http://www.fao.org/docrep/005/Y4347E/y4347e00.htm#Contents	document	IAO	IAO:0000310	rice field	ENVO	ENVO:00000296	Portugal	GAZ	GAZ:00002944	Data sources	FAO_document_Portugal	Europe	Portugal
FAOSTAT	FAO. FAOSTAT. http://faostat.fao.org (2015).	data set	IAO	IAO:0000100	rice field	ENVO	ENVO:00000296	Portugal	GAZ	GAZ:00002944	Data sources	FAOSTAT_Portugal	Europe	Portugal
MED-Rice	MED-Rice (2003). Guidance Document for Environmental Risk Assessments of Active Substances used on Rice in the EU for Annex I Inclusion. Document prepared by Working Group on MED-Rice, EU Document Reference SANCO/1090/2000  rev.1, Brussels, June 2003, 108 pp.	document	IAO	IAO:0000310	rice field	ENVO	ENVO:00000296	Portugal	GAZ	GAZ:00002944	Data sources	MED-Rice_Portugal	Europe	Portugal
AfricaRice	AfricaRice and NARS partners. 2015 Review.	publication	IAO	IAO:0000311	rice field	ENVO	ENVO:00000296	Republic of Congo	GAZ	GAZ:00001088	Data sources	AfricaRice _Republic of Congo	Africa	Republic of Congo
FAOSTAT	FAO. FAOSTAT. http://faostat.fao.org (2015).	data set	IAO	IAO:0000100	rice field	ENVO	ENVO:00000296	Republic of Congo	GAZ	GAZ:00001088	Data sources	FAOSTAT_Republic of Congo	Africa	Republic of Congo
USDA	USDA. Crop calendar of Nigeria. URL:http://www.fas.usda.gov/pecad2/highlights/2002/03/nigeria/pictures/crop_calendar_nigeria.pdf. Accessed on October 31, 2012	data set	IAO	IAO:0000100	rice field	ENVO	ENVO:00000296	Republic of Congo	GAZ	GAZ:00001088	Data sources	USDA_Republic of Congo	Africa	Republic of Congo
FAOSTAT	FAO. FAOSTAT. http://faostat.fao.org (2015).	data set	IAO	IAO:0000100	rice field	ENVO	ENVO:00000296	Republic of South Africa	GAZ	GAZ:00001094	Data sources	FAOSTAT_South Africa	Africa	South Africa
Hijmans_document	Hijmans, Robert. Crop calendar data (unpublished).	document	IAO	IAO:0000310	rice field	ENVO	ENVO:00000296	Republic of South Africa	GAZ	GAZ:00001094	Data sources	Hijmans_document_South Africa	Africa	South Africa
FAO	FAO. Crop calendar: an information tool for seed security. www.fao.org/agriculture/seed/cropcalendar/welcome.do (2010)	data set	IAO	IAO:0000100	rice field	ENVO	ENVO:00000296	Reunion Island	GAZ	GAZ:00003945	Data sources	FAO_Reunion	Africa	Reunion
FAOSTAT	FAO. FAOSTAT. http://faostat.fao.org (2015).	data set	IAO	IAO:0000100	rice field	ENVO	ENVO:00000296	Reunion Island	GAZ	GAZ:00003945	Data sources	FAOSTAT_Reunion	Africa	Reunion
EUROSTAT	EUROSTAT	data set	IAO	IAO:0000100	rice field	ENVO	ENVO:00000296	Romania	GAZ	GAZ:00002951	Data sources	EUROSTAT_Romania	Europe	Romania
EUROSTAT	http://ec.europa.eu/eurostat/statistics-explained/index.php/Agriculture_statistics_at_regional_level#Cereals	data set	IAO	IAO:0000100	rice field	ENVO	ENVO:00000296	Romania	GAZ	GAZ:00002951	Data sources	EUROSTAT_Romania	Europe	Romania
Expert opinion	Reviewed by Mirco Boschetti.				rice field	ENVO	ENVO:00000296	Romania	GAZ	GAZ:00002951	Data sources	Expert opinion_Romania	Europe	Romania
Expert opinion	Reviewed by Mirco Boschetti.				rice field	ENVO	ENVO:00000296	Romania	GAZ	GAZ:00002951	Data sources	Expert opinion_Romania	Europe	Romania
FAOSTAT	FAO. FAOSTAT. http://faostat.fao.org (2015).	data set	IAO	IAO:0000100	rice field	ENVO	ENVO:00000296	Romania	GAZ	GAZ:00002951	Data sources	FAOSTAT_Romania	Europe	Romania
Hijmans_document	Hijmans, Robert. Crop calendar data (unpublished).	document	IAO	IAO:0000310	rice field	ENVO	ENVO:00000296	Romania	GAZ	GAZ:00002951	Data sources	Hijmans_document_Romania	Europe	Romania
Boschetti_document	Boschetti, Mirco and Nelson, Andy. Eurasia crop establishment Rice Mapping	document	IAO	IAO:0000310	rice field	ENVO	ENVO:00000296	Russia	GAZ	GAZ:00002721	Data sources	Boschetti_document_Russia	Europe	Russia
FAOSTAT	FAO. FAOSTAT. http://faostat.fao.org (2015).	data set	IAO	IAO:0000100	rice field	ENVO	ENVO:00000296	Russia	GAZ	GAZ:00002721	Data sources	FAOSTAT_Russia	Europe	Russia
Hijmans_document	Hijmans, Robert. Crop calendar data (unpublished).	document	IAO	IAO:0000310	rice field	ENVO	ENVO:00000296	Russia	GAZ	GAZ:00002721	Data sources	Hijmans_document_Russia	Europe	Russia
Rice Almanac	Maclean, J.L., Dawe, D.C., Hardy, B., Hettel, G.P. Rice Almanac, 3rd edn. (International Rice Research Institute, 2002).	publication	IAO	IAO:0000311	rice field	ENVO	ENVO:00000296	Russia	GAZ	GAZ:00002721	Data sources	Rice Almanac_Russia	Europe	Russia
CountrySTAT	FAO. CountrySTAT. www.fao.org/economic/ess/countrystat/en/ (2015).	data set	IAO	IAO:0000100	rice field	ENVO	ENVO:00000296	Rwanda	GAZ	GAZ:00001087	Data sources	CountrySTAT_Rwanda	Africa	Rwanda
Expert opinion	Sander Zwart. Expert opinion.				rice field	ENVO	ENVO:00000296	Rwanda	GAZ	GAZ:00001087	Data sources	Expert opinion_Rwanda	Africa	Rwanda
Expert opinion	Alexis Ndayiragije. Expert opinion.				rice field	ENVO	ENVO:00000296	Rwanda	GAZ	GAZ:00001087	Data sources	Expert opinion_Rwanda	Africa	Rwanda
Expert opinion	Elie Rene Gasore, Alain Kalisa. Expert opinion.				rice field	ENVO	ENVO:00000296	Rwanda	GAZ	GAZ:00001087	Data sources	Expert opinion_Rwanda	Africa	Rwanda
FAOSTAT	FAO. FAOSTAT. http://faostat.fao.org (2015).	data set	IAO	IAO:0000100	rice field	ENVO	ENVO:00000296	Rwanda	GAZ	GAZ:00001087	Data sources	FAOSTAT_Rwanda	Africa	Rwanda
Hijmans_document	Hijmans, Robert. Crop calendar data (unpublished).	document	IAO	IAO:0000310	rice field	ENVO	ENVO:00000296	Rwanda	GAZ	GAZ:00001087	Data sources	Hijmans_document_Rwanda	Africa	Rwanda
FAOSTAT	FAO. FAOSTAT. http://faostat.fao.org (2015).	data set	IAO	IAO:0000100	rice field	ENVO	ENVO:00000296	Saint Lucia	GAZ	GAZ:00006909	Data sources	FAOSTAT_Saint Lucia	South America	Saint Lucia
World Rice Statistics	IRRI. World Rice Statistics (Rice Crop Calendar by country, Appendix Table 4) (IRRI, 2008).	data set	IAO	IAO:0000100	rice field	ENVO	ENVO:00000296	Saint Lucia	GAZ	GAZ:00006909	Data sources	World Rice Statistics_Saint Lucia	South America	Saint Lucia
FAOSTAT	FAO. FAOSTAT. http://faostat.fao.org (2015).	data set	IAO	IAO:0000100	rice field	ENVO	ENVO:00000296	Saudi Arabia	GAZ	GAZ:00005279	Data sources	FAOSTAT_Saudi Arabia	Asia	Saudi Arabia
World Rice Statistics	IRRI. World Rice Statistics (Rice Crop Calendar by country, Appendix Table 4) (IRRI, 2008).	data set	IAO	IAO:0000100	rice field	ENVO	ENVO:00000296	Saudi Arabia	GAZ	GAZ:00005279	Data sources	World Rice Statistics_Saudi Arabia	Asia	Saudi Arabia
AfricaRice	AfricaRice and NARS partners. 2015 Review.	publication	IAO	IAO:0000311	rice field	ENVO	ENVO:00000296	Senegal	GAZ	GAZ:00000913	Data sources	AfricaRice _Senegal	Africa	Senegal
Expert opinion	Sander Zwart. Expert opinion.				rice field	ENVO	ENVO:00000296	Senegal	GAZ	GAZ:00000913	Data sources	Expert opinion_Senegal	Africa	Senegal
Expert opinion	Madiama Cisse. Expert opinion.				rice field	ENVO	ENVO:00000296	Senegal	GAZ	GAZ:00000913	Data sources	Expert opinion_Senegal	Africa	Senegal
FAO	FAO. Crop calendar: an information tool for seed security. www.fao.org/agriculture/seed/cropcalendar/welcome.do (2010)	data set	IAO	IAO:0000100	rice field	ENVO	ENVO:00000296	Senegal	GAZ	GAZ:00000913	Data sources	FAO_Senegal	Africa	Senegal
FAOSTAT	FAO. FAOSTAT. http://faostat.fao.org (2015).	data set	IAO	IAO:0000100	rice field	ENVO	ENVO:00000296	Senegal	GAZ	GAZ:00000913	Data sources	FAOSTAT_Senegal	Africa	Senegal
Rice Almanac	Rice Almanac 2011 dataset using Robert Hijman's estimates and FAO and USDA rice. Updated by Andy Nelson, Stephan Haefele, and Sander Zwart.	data set	IAO	IAO:0000100	rice field	ENVO	ENVO:00000296	Senegal	GAZ	GAZ:00000913	Data sources	Rice Almanac_Senegal	Africa	Senegal
Expert opinion	Sander Zwart. Expert opinion.				rice field	ENVO	ENVO:00000296	Sierra Leone	GAZ	GAZ:00000914	Data sources	Expert opinion_Sierra Leone	Africa	Sierra Leone
Expert opinion	Idriss Baggie. Expert opinion.				rice field	ENVO	ENVO:00000296	Sierra Leone	GAZ	GAZ:00000914	Data sources	Expert opinion_Sierra Leone	Africa	Sierra Leone
FAOSTAT	FAO. FAOSTAT. http://faostat.fao.org (2015).	data set	IAO	IAO:0000100	rice field	ENVO	ENVO:00000296	Sierra Leone	GAZ	GAZ:00000914	Data sources	FAOSTAT_Sierra Leone	Africa	Sierra Leone
NARSinput	NARSinput data; Global Yield Gap Database (Dr. Kazuki Saito)	data set	IAO	IAO:0000100	rice field	ENVO	ENVO:00000296	Sierra Leone	GAZ	GAZ:00000914	Data sources	NARSinput_Sierra Leone	Africa	Sierra Leone
Rice Almanac	Rice Almanac 2011 dataset using Robert Hijman's estimates and FAO and USDA rice. Updated by Andy Nelson, Stephan Haefele and Sander Zwart.	data set	IAO	IAO:0000100	rice field	ENVO	ENVO:00000296	Sierra Leone	GAZ	GAZ:00000914	Data sources	Rice Almanac_Sierra Leone	Africa	Sierra Leone
World Rice Statistics	IRRI. World Rice Statistics (Rice Crop Calendar by country, Appendix Table 4) (IRRI, 2008).	data set	IAO	IAO:0000100	rice field	ENVO	ENVO:00000296	Sierra Leone	GAZ	GAZ:00000914	Data sources	World Rice Statistics_Sierra Leone	Africa	Sierra Leone
FAOSTAT	FAO. FAOSTAT. http://faostat.fao.org (2015).	data set	IAO	IAO:0000100	rice field	ENVO	ENVO:00000296	Solomon Islands	GAZ	GAZ:00005275	Data sources	FAOSTAT_Solomon Islands	Oceania	Solomon Islands
Hijmans_document	Hijmans, Robert. Crop calendar data (unpublished).	document	IAO	IAO:0000310	rice field	ENVO	ENVO:00000296	Solomon Islands	GAZ	GAZ:00005275	Data sources	Hijmans_document_Solomon Islands	Oceania	Solomon Islands
FAO	FAO. Crop calendar: an information tool for seed security. www.fao.org/agriculture/seed/cropcalendar/welcome.do (2010)	data set	IAO	IAO:0000100	rice field	ENVO	ENVO:00000296	Somalia	GAZ	GAZ:00001104	Data sources	FAO_Somalia	Africa	Somalia
FAOSTAT	FAO. FAOSTAT. http://faostat.fao.org (2015).	data set	IAO	IAO:0000100	rice field	ENVO	ENVO:00000296	Somalia	GAZ	GAZ:00001104	Data sources	FAOSTAT_Somalia	Africa	Somalia
Boschetti_document	Boschetti, Mirco. Eurasia Rice Mapping Slide (unpublished).	document	IAO	IAO:0000310	rice field	ENVO	ENVO:00000296	South Korea	GAZ	GAZ:00002802	Data sources	Boschetti_document_South Korea	Asia	South Korea
FAOSTAT	FAO. FAOSTAT. http://faostat.fao.org (2015).	data set	IAO	IAO:0000100	rice field	ENVO	ENVO:00000296	South Korea	GAZ	GAZ:00002802	Data sources	FAOSTAT_South Korea	Asia	South Korea
MED-Rice	MED-Rice (2003). Guidance Document for Environmental Risk Assessments of Active Substances used on Rice in the EU for Annex I Inclusion. Document prepared by Working Group on MED-Rice, EU Document Reference SANCO/1090/2000  rev.1, Brussels, June 2003, 108 pp.	document	IAO	IAO:0000310	rice field	ENVO	ENVO:00000296	South Korea	GAZ	GAZ:00002802	Data sources	MED-Rice_South Korea	Asia	South Korea
EUROSTAT	EUROSTAT	data set	IAO	IAO:0000100	rice field	ENVO	ENVO:00000296	Spain	GAZ	GAZ:00000591	Data sources	EUROSTAT_Spain	Europe	Spain
EUROSTAT	http://ec.europa.eu/eurostat/statistics-explained/index.php/Agriculture_statistics_at_regional_level#Cereals	data set	IAO	IAO:0000100	rice field	ENVO	ENVO:00000296	Spain	GAZ	GAZ:00000591	Data sources	EUROSTAT_Spain	Europe	Spain
Expert opinion	Reviewed by Mirco Boschetti.				rice field	ENVO	ENVO:00000296	Spain	GAZ	GAZ:00000591	Data sources	Expert opinion_Spain	Europe	Spain
Expert opinion	Reviewed by Mirco Boschetti.				rice field	ENVO	ENVO:00000296	Spain	GAZ	GAZ:00000591	Data sources	Expert opinion_Spain	Europe	Spain
FAO_document	FAO: Food and Agriculture Organization of the United Nations, for a world without hunger. FAO Rice Information, Volume 3, December 2002. Retrieved October 31, 2012, from http://www.fao.org/docrep/005/Y4347E/y4347e00.htm#Contents	document	IAO	IAO:0000310	rice field	ENVO	ENVO:00000296	Spain	GAZ	GAZ:00000591	Data sources	FAO_document_Spain	Europe	Spain
FAOSTAT	FAO. FAOSTAT. http://faostat.fao.org (2015).	data set	IAO	IAO:0000100	rice field	ENVO	ENVO:00000296	Spain	GAZ	GAZ:00000591	Data sources	FAOSTAT_Spain	Europe	Spain
Hijmans_document	Hijmans, Robert. Crop calendar data (unpublished).	document	IAO	IAO:0000310	rice field	ENVO	ENVO:00000296	Spain	GAZ	GAZ:00000591	Data sources	Hijmans_document_Spain	Europe	Spain
MED-Rice	MED-Rice (2003). Guidance Document for Environmental Risk Assessments of Active Substances used on Rice in the EU for Annex I Inclusion. Document prepared by Working Group on MED-Rice, EU Document Reference SANCO/1090/2000  rev.1, Brussels, June 2003, 108 pp.	document	IAO	IAO:0000310	rice field	ENVO	ENVO:00000296	Spain	GAZ	GAZ:00000591	Data sources	MED-Rice_Spain	Europe	Spain
Agricultural Statistics	Agriculture and Environmental Statistics Division	data set	IAO	IAO:0000100	rice field	ENVO	ENVO:00000296	Sri Lanka	GAZ	GAZ:00003924	Data sources	Agricultural Statistics_Sri Lanka	Asia	Sri Lanka
Expert opinion	MVR Murty. Expert Opinion.				rice field	ENVO	ENVO:00000296	Sri Lanka	GAZ	GAZ:00003924	Data sources	Expert opinion_Sri Lanka	Asia	Sri Lanka
FAOSTAT	FAO. FAOSTAT. http://faostat.fao.org (2015).	data set	IAO	IAO:0000100	rice field	ENVO	ENVO:00000296	Sri Lanka	GAZ	GAZ:00003924	Data sources	FAOSTAT_Sri Lanka	Asia	Sri Lanka
Gumma_publication	Gumma, M.K., Nelson, A., Thenkabail, P., Singh, A. Mapping rice areas of South Asia using MODIS multitemporal data. J. Appl. Remote Sens. 5(1), 053547. doi:10.1117/1.3619838 (2011).	publication	IAO	IAO:0000311	rice field	ENVO	ENVO:00000296	Sri Lanka	GAZ	GAZ:00003924	Data sources	Gumma_publication_Sri Lanka	Asia	Sri Lanka
National statistics	Department of Census and Statistics, Colombo, Sri Lanka	data set	IAO	IAO:0000100	rice field	ENVO	ENVO:00000296	Sri Lanka	GAZ	GAZ:00003924	Data sources	National statistics_Sri Lanka	Asia	Sri Lanka
World Rice Statistics	IRRI. World Rice Statistics (Rice Crop Calendar by country, Appendix Table 4) (IRRI, 2008).	data set	IAO	IAO:0000100	rice field	ENVO	ENVO:00000296	Sri Lanka	GAZ	GAZ:00003924	Data sources	World Rice Statistics_Sri Lanka	Asia	Sri Lanka
FAO	FAO. Crop calendar: an information tool for seed security. www.fao.org/agriculture/seed/cropcalendar/welcome.do (2010)	data set	IAO	IAO:0000100	rice field	ENVO	ENVO:00000296	Sudan	GAZ	GAZ:00000560	Data sources	FAO_Sudan	Africa	Sudan
FAOSTAT	FAO. FAOSTAT. http://faostat.fao.org (2015).	data set	IAO	IAO:0000100	rice field	ENVO	ENVO:00000296	Sudan	GAZ	GAZ:00000560	Data sources	FAOSTAT_Sudan	Africa	Sudan
FAO	FAO. Calendario de cultivos: America Latina y el Caribe. (FAO, 2006).	data set	IAO	IAO:0000100	rice field	ENVO	ENVO:00000296	Suriname	GAZ	GAZ:00002525	Data sources	FAO_Suriname	South America	Suriname
FAOSTAT	FAO. FAOSTAT. http://faostat.fao.org (2015).	data set	IAO	IAO:0000100	rice field	ENVO	ENVO:00000296	Suriname	GAZ	GAZ:00002525	Data sources	FAOSTAT_Suriname	South America	Suriname
Rice Almanac	Rice Almanac 2011 dataset using Robert Hijman's estimates and FAO and USDA rice area.	data set	IAO	IAO:0000100	rice field	ENVO	ENVO:00000296	Suriname	GAZ	GAZ:00002525	Data sources	Rice Almanac_Suriname	South America	Suriname
FAOSTAT	FAO. FAOSTAT. http://faostat.fao.org (2015).	data set	IAO	IAO:0000100	rice field	ENVO	ENVO:00000296	Swaziland	GAZ	GAZ:00001099	Data sources	FAOSTAT_Swaziland	Africa	Swaziland
Hijmans_document	Hijmans, Robert. Crop calendar data (unpublished).	document	IAO	IAO:0000310	rice field	ENVO	ENVO:00000296	Swaziland	GAZ	GAZ:00001099	Data sources	Hijmans_document_Swaziland	Africa	Swaziland
Council of Agriculture	Rice-Agriculture and Food Agency, Council of Agriculture, Executive Yuan. (n.d.). Introduction to Taiwan Rice. Retrieved October 24, 2012, from http://www.afa.gov.tw/content_en.aspx?hcatid=497&lcatid=494&pcatid=1&ycatid=1&scat=t	document	IAO	IAO:0000310	rice field	ENVO	ENVO:00000296	Taiwan Province	GAZ	GAZ:00005344	Data sources	Council of Agriculture_Taiwan	Asia	Taiwan
FAOSTAT	FAO. FAOSTAT. http://faostat.fao.org (2015).	data set	IAO	IAO:0000100	rice field	ENVO	ENVO:00000296	Taiwan Province	GAZ	GAZ:00005344	Data sources	FAOSTAT_Taiwan	Asia	Taiwan
USDA	http://www.usda.gov/wps/portal/usda/usdahome	data set	IAO	IAO:0000100	rice field	ENVO	ENVO:00000296	Taiwan Province	GAZ	GAZ:00005344	Data sources	USDA_Taiwan	Asia	Taiwan
World Rice Statistics	IRRI. World Rice Statistics (Rice Crop Calendar by country, Appendix Table 4) (IRRI, 2008).	data set	IAO	IAO:0000100	rice field	ENVO	ENVO:00000296	Taiwan Province	GAZ	GAZ:00005344	Data sources	World Rice Statistics_Taiwan	Asia	Taiwan
Boschetti_document	Boschetti, Mirco. Eurasia Rice Map (unpublished).	document	IAO	IAO:0000310	rice field	ENVO	ENVO:00000296	Tajikistan	GAZ	GAZ:00006912	Data sources	Boschetti_document_Tajikistan	Asia	Tajikistan
FAOSTAT	FAO. FAOSTAT. http://faostat.fao.org (2015).	data set	IAO	IAO:0000100	rice field	ENVO	ENVO:00000296	Tajikistan	GAZ	GAZ:00006912	Data sources	FAOSTAT_Tajikistan	Asia	Tajikistan
AfricaRice	AfricaRice and NARS partners. 2015 Review.	publication	IAO	IAO:0000311	rice field	ENVO	ENVO:00000296	Tanzania	GAZ	GAZ:00001103	Data sources	AfricaRice _Tanzania	Africa	Tanzania
Expert opinion	Geophrey Kajiru . Expert opinion.				rice field	ENVO	ENVO:00000296	Tanzania	GAZ	GAZ:00001103	Data sources	Expert opinion_Tanzania	Africa	Tanzania
FAO	FAO. Crop calendar: an information tool for seed security. www.fao.org/agriculture/seed/cropcalendar/welcome.do (2010)	data set	IAO	IAO:0000100	rice field	ENVO	ENVO:00000296	Tanzania	GAZ	GAZ:00001103	Data sources	FAO_Tanzania	Africa	Tanzania
FAOSTAT	FAO. FAOSTAT. http://faostat.fao.org (2015).	data set	IAO	IAO:0000100	rice field	ENVO	ENVO:00000296	Tanzania	GAZ	GAZ:00001103	Data sources	FAOSTAT_Tanzania	Africa	Tanzania
Rice Almanac	Rice Almanac 2011 dataset using Robert Hijman's estimates and FAO and USDA rice. Updated by Andy Nelson, Stephan Haefele, and Sander Zwart.	data set	IAO	IAO:0000100	rice field	ENVO	ENVO:00000296	Tanzania	GAZ	GAZ:00001103	Data sources	Rice Almanac_Tanzania	Africa	Tanzania
Agricultural Statistics	Agricultural Statistics of Thailand	data set	IAO	IAO:0000100	rice field	ENVO	ENVO:00000296	Thailand	GAZ	GAZ:00003744	Data sources	Agricultural Statistics_Thailand	Asia	Thailand
Expert opinion	Reviewed by David Johnson.				rice field	ENVO	ENVO:00000296	Thailand	GAZ	GAZ:00003744	Data sources	Expert opinion_Thailand	Asia	Thailand
FAOSTAT	FAO. FAOSTAT. http://faostat.fao.org (2015).	data set	IAO	IAO:0000100	rice field	ENVO	ENVO:00000296	Thailand	GAZ	GAZ:00003744	Data sources	FAOSTAT_Thailand	Asia	Thailand
ORYZA	Bouman, B. ORYZA2000, Version 2.13 (2009)	data set	IAO	IAO:0000100	rice field	ENVO	ENVO:00000296	Thailand	GAZ	GAZ:00003744	Data sources	ORYZA_Thailand	Asia	Thailand
RTDP	IRRI. 1994-1999. SSD Farm Household Survey Database (RTDP).	data set	IAO	IAO:0000100	rice field	ENVO	ENVO:00000296	Thailand	GAZ	GAZ:00003744	Data sources	RTDP_Thailand	Asia	Thailand
Sawano_publication	Sawano, S., Hasegawa, T., Goto, S., Konghakote, P., Polthanee, A., Ishigooka, Y., et al. (2008). Modeling the dependence of the crop calendar for rain-fed rice on precipitation in Northeast Thailand. Paddy and Water Environment, 6(1), 83-89. Retrieved March 8, 2011, from http://link.springer.com/article/10.1007%2Fs10333-007-0102-x?LI=true	publication	IAO	IAO:0000311	rice field	ENVO	ENVO:00000296	Thailand	GAZ	GAZ:00003744	Data sources	Sawano_publication_Thailand	Asia	Thailand
GMA-RICE	Alosnos, E.D. and E.J.P. Quilang, comps. 2009-2010. GMA-RICE Program. Department of Agriculture	data set	IAO	IAO:0000100	rice field	ENVO	ENVO:00000296	The Philippines	GAZ	GAZ:00004525	Data sources	GMA-RICE_Philippines	Asia	Philippines
PhilFSIS	Philippine Food Security Information System (PhilFSIS) crops. 2014 Philippine Statistics Authority (PSA). http://philfsis.psa.gov.ph/index.php/id/24	data set	IAO	IAO:0000100	rice field	ENVO	ENVO:00000296	The Philippines	GAZ	GAZ:00004525	Data sources	PhilFSIS_Philippines	Asia	Philippines
PhilRice	Malasa R., comps. 2010. Planting calendar of top rice-producing provinces (2004-2008). PhilRice Socio-economic Division	data set	IAO	IAO:0000100	rice field	ENVO	ENVO:00000296	The Philippines	GAZ	GAZ:00004525	Data sources	PhilRice_Philippines	Asia	Philippines
RTDP	IRRI. 1994-1999. SSD Farm Household Survey Database (RTDP).	data set	IAO	IAO:0000100	rice field	ENVO	ENVO:00000296	The Philippines	GAZ	GAZ:00004525	Data sources	RTDP_Philippines	Asia	Philippines
Agricultural Statistics	Ministry of Agriculture, Agricultural Statistical Database (BDSP) http://aplikasi.pertanian.go.id/bdsp/index-e.asp	data set	IAO	IAO:0000100	rice field	ENVO	ENVO:00000296	Timor-Leste	GAZ	GAZ:00006913	Data sources	Agricultural Statistics_East Timor	Asia	East Timor
FAOSTAT	FAO. FAOSTAT. http://faostat.fao.org (2015).	data set	IAO	IAO:0000100	rice field	ENVO	ENVO:00000296	Timor-Leste	GAZ	GAZ:00006913	Data sources	FAOSTAT_East Timor	Asia	East Timor
GIEWS	Global Information and Early Warning System (GIEWS) & FAO: Food and Agriculture Organization of the United Nations, for a world without hunger. 2012. GIEWS Country Briefs - homepage. Retrieved October 31, 2012, from http://www.fao.org/giews/countrybrief/index.jsp	document	IAO	IAO:0000310	rice field	ENVO	ENVO:00000296	Timor-Leste	GAZ	GAZ:00006913	Data sources	GIEWS_East Timor	Asia	East Timor
ORYZA	Bouman, B. ORYZA2000, Version 2.13 (2009)	data set	IAO	IAO:0000100	rice field	ENVO	ENVO:00000296	Timor-Leste	GAZ	GAZ:00006913	Data sources	ORYZA_East Timor	Asia	East Timor
AfricaRice	AfricaRice and NARS partners. 2015 Review.	publication	IAO	IAO:0000311	rice field	ENVO	ENVO:00000296	Togo	GAZ	GAZ:00000915	Data sources	AfricaRice _Togo	Africa	Togo
CountrySTAT	FAO. CountrySTAT. www.fao.org/economic/ess/countrystat/en/ (2015).	data set	IAO	IAO:0000100	rice field	ENVO	ENVO:00000296	Togo	GAZ	GAZ:00000915	Data sources	CountrySTAT_ Togo	Africa	Togo
Expert opinion	Sander Zwart. Expert opinion.				rice field	ENVO	ENVO:00000296	Togo	GAZ	GAZ:00000915	Data sources	Expert opinion_ Togo	Africa	Togo
Expert opinion	Komlan Adigninou Ablede, Essowedeou Sekou Ani. Expert opinion.				rice field	ENVO	ENVO:00000296	Togo	GAZ	GAZ:00000915	Data sources	Expert opinion_ Togo	Africa	Togo
FAOSTAT	FAO. FAOSTAT. http://faostat.fao.org (2015).	data set	IAO	IAO:0000100	rice field	ENVO	ENVO:00000296	Togo	GAZ	GAZ:00000915	Data sources	FAOSTAT_ Togo	Africa	Togo
Hijmans_document	Hijmans, Robert. Crop calendar data (unpublished).	document	IAO	IAO:0000310	rice field	ENVO	ENVO:00000296	Togo	GAZ	GAZ:00000915	Data sources	Hijmans_document_Togo	Africa	Togo
FAO	FAO. Calendario de cultivos: America Latina y el Caribe. (FAO, 2006).	data set	IAO	IAO:0000100	rice field	ENVO	ENVO:00000296	Trinidad and Tobago	GAZ	GAZ:00003767	Data sources	FAO_Trinidad and Tobago	South America	Trinidad and Tobago
FAOSTAT	FAO. FAOSTAT. http://faostat.fao.org (2015).	data set	IAO	IAO:0000100	rice field	ENVO	ENVO:00000296	Trinidad and Tobago	GAZ	GAZ:00003767	Data sources	FAOSTAT_Trinidad and Tobago	South America	Trinidad and Tobago
Rice Almanac	Rice Almanac 2011 dataset using Robert Hijman's estimates and FAO and USDA rice area.	data set	IAO	IAO:0000100	rice field	ENVO	ENVO:00000296	Trinidad and Tobago	GAZ	GAZ:00003767	Data sources	Rice Almanac_Trinidad and Tobago	South America	Trinidad and Tobago
Expert opinion	Mirco Boschetti. Expert opinion.				rice field	ENVO	ENVO:00000296	Turkey	GAZ	GAZ:00000558	Data sources	Expert opinion_Turkey	Asia	Turkey
Expert opinion	Reviewed by Neemi Beser.				rice field	ENVO	ENVO:00000296	Turkey	GAZ	GAZ:00000558	Data sources	Expert opinion_Turkey	Asia	Turkey
FAOSTAT	FAO. FAOSTAT. http://faostat.fao.org (2015).	data set	IAO	IAO:0000100	rice field	ENVO	ENVO:00000296	Turkey	GAZ	GAZ:00000558	Data sources	FAOSTAT_Turkey	Asia	Turkey
Rice Almanac	Maclean, J.L., Dawe, D.C., Hardy, B., Hettel, G.P. Rice Almanac, 3rd edn. (International Rice Research Institute, 2002).	publication	IAO	IAO:0000311	rice field	ENVO	ENVO:00000296	Turkey	GAZ	GAZ:00000558	Data sources	Rice Almanac_Turkey	Asia	Turkey
Boschetti_document	Boschetti, Mirco. Eurasia Rice Map (unpublished).	document	IAO	IAO:0000310	rice field	ENVO	ENVO:00000296	Turkmenistan	GAZ	GAZ:00005018	Data sources	Boschetti_document_Turkmenistan	Asia	Turkmenistan
FAOSTAT	FAO. FAOSTAT. http://faostat.fao.org (2015).	data set	IAO	IAO:0000100	rice field	ENVO	ENVO:00000296	Turkmenistan	GAZ	GAZ:00005018	Data sources	FAOSTAT_Turkmenistan	Asia	Turkmenistan
AfricaRice	AfricaRice and NARS partners. 2015 Review.	publication	IAO	IAO:0000311	rice field	ENVO	ENVO:00000296	Uganda	GAZ	GAZ:00001102	Data sources	AfricaRice _Uganda	Africa	Uganda
Expert opinion	David Nanfumba. Expert opinion.				rice field	ENVO	ENVO:00000296	Uganda	GAZ	GAZ:00001102	Data sources	Expert opinion_Uganda	Africa	Uganda
FAO	FAO. Crop calendar: an information tool for seed security. www.fao.org/agriculture/seed/cropcalendar/welcome.do (2010)	data set	IAO	IAO:0000100	rice field	ENVO	ENVO:00000296	Uganda	GAZ	GAZ:00001102	Data sources	FAO_Uganda	Africa	Uganda
FAOSTAT	FAO. FAOSTAT. http://faostat.fao.org (2015).	data set	IAO	IAO:0000100	rice field	ENVO	ENVO:00000296	Uganda	GAZ	GAZ:00001102	Data sources	FAOSTAT_Uganda	Africa	Uganda
Rice Almanac	Rice Almanac 2011 dataset using Robert Hijman's estimates and FAO and USDA rice area.	data set	IAO	IAO:0000100	rice field	ENVO	ENVO:00000296	Uganda	GAZ	GAZ:00001102	Data sources	Rice Almanac_Uganda	Africa	Uganda
Boschetti_document	Boschetti, Mirco. Eurasia Rice Mapping Slide (unpublished).	document	IAO	IAO:0000310	rice field	ENVO	ENVO:00000296	Ukraine	GAZ	GAZ:00002724	Data sources	Boschetti_document_Ukraine	Europe	Ukraine
FAOSTAT	FAO. FAOSTAT. http://faostat.fao.org (2015).	data set	IAO	IAO:0000100	rice field	ENVO	ENVO:00000296	Ukraine	GAZ	GAZ:00002724	Data sources	FAOSTAT_Ukraine	Europe	Ukraine
Hijmans_document	Hijmans, Robert. Crop calendar data (unpublished).	document	IAO	IAO:0000310	rice field	ENVO	ENVO:00000296	Ukraine	GAZ	GAZ:00002724	Data sources	Hijmans_document_Ukraine	Europe	Ukraine
USDA	USDA - JOINT AGRICULTURAL WEATHER FACILITY (JAWF). (n.d.). Ukraine: Rice. Retrieved January 1, 2012 from http://www.usda.gov/oce/weather/pubs/Other/MWCACP/Graphs/ukraine/ukraine_rice.pdf	data set	IAO	IAO:0000100	rice field	ENVO	ENVO:00000296	Ukraine	GAZ	GAZ:00002724	Data sources	USDA_Ukraine	Europe	Ukraine
Expert opinion	Kent MacKenzie. Expert Opinion.				rice field	ENVO	ENVO:00000296	United States of America	GAZ	GAZ:00002459	Data sources	Expert opinion_USA	North America	USA
FAO_document	FAO: Food and Agriculture Organization of the United Nations, for a world without hunger. FAO Rice Information, Volume 3, December 2002. Retrieved October 31, 2012, from http://www.fao.org/docrep/005/Y4347E/y4347e00.htm#Contents	document	IAO	IAO:0000310	rice field	ENVO	ENVO:00000296	United States of America	GAZ	GAZ:00002459	Data sources	FAO_document_USA	North America	USA
FAOSTAT	FAO. FAOSTAT. http://faostat.fao.org (2015).	data set	IAO	IAO:0000100	rice field	ENVO	ENVO:00000296	United States of America	GAZ	GAZ:00002459	Data sources	FAOSTAT_USA	North America	USA
Expert opinion	Gonzalo Carracelas (INIA Uruguay). Expert opinion.				rice field	ENVO	ENVO:00000296	Uruguay	GAZ	GAZ:00002930	Data sources	Expert opinion_Uruguay	South America	Uruguay
FAO	FAO. Calendario de cultivos: America Latina y el Caribe. (FAO, 2006).	data set	IAO	IAO:0000100	rice field	ENVO	ENVO:00000296	Uruguay	GAZ	GAZ:00002930	Data sources	FAO_Uruguay	South America	Uruguay
FAOSTAT	FAO. FAOSTAT. http://faostat.fao.org (2015).	data set	IAO	IAO:0000100	rice field	ENVO	ENVO:00000296	Uruguay	GAZ	GAZ:00002930	Data sources	FAOSTAT_Uruguay	South America	Uruguay
Rice Almanac	Rice Almanac 2011 datasets (Country_ricearea.mdb file)	data set	IAO	IAO:0000100	rice field	ENVO	ENVO:00000296	Uruguay	GAZ	GAZ:00002930	Data sources	Rice Almanac_Uruguay	South America	Uruguay
Boschetti_document	Boschetti, Mirco. Eurasia Rice Mapping Slide (unpublished).	document	IAO	IAO:0000310	rice field	ENVO	ENVO:00000296	Uzbekistan	GAZ	GAZ:00004979	Data sources	Boschetti_document_Uzbekistan	Asia	Uzbekistan
FAOSTAT	FAO. FAOSTAT. http://faostat.fao.org (2015).	data set	IAO	IAO:0000100	rice field	ENVO	ENVO:00000296	Uzbekistan	GAZ	GAZ:00004979	Data sources	FAOSTAT_Uzbekistan	Asia	Uzbekistan
FAO	FAO. Calendario de cultivos: America Latina y el Caribe. (FAO, 2006).	data set	IAO	IAO:0000100	rice field	ENVO	ENVO:00000296	Venezuela	GAZ	GAZ:00002931	Data sources	FAO_Venezuela	South America	Venezuela
FAOSTAT	FAO. FAOSTAT. http://faostat.fao.org (2015).	data set	IAO	IAO:0000100	rice field	ENVO	ENVO:00000296	Venezuela	GAZ	GAZ:00002931	Data sources	FAOSTAT_Venezuela	South America	Venezuela
Rice Almanac	Rice Almanac 2011 datasets (Country_ricearea.mdb file)	data set	IAO	IAO:0000100	rice field	ENVO	ENVO:00000296	Venezuela	GAZ	GAZ:00002931	Data sources	Rice Almanac_Venezuela	South America	Venezuela
FAOSTAT	FAO. FAOSTAT. http://faostat.fao.org (2015).	data set	IAO	IAO:0000100	rice field	ENVO	ENVO:00000296	Viet Nam	GAZ	GAZ:00003756	Data sources	FAOSTAT_Vietnam	Asia	Vietnam
Hijmans_document	Hijmans, Robert. Crop calendar data (unpublished).	document	IAO	IAO:0000310	rice field	ENVO	ENVO:00000296	Viet Nam	GAZ	GAZ:00003756	Data sources	Hijmans_document_Vietnam	Asia	Vietnam
Htwe_document	Htwe, N.M., trans. (n.d.). Planting and harvesting time in Myanmar (translated from Myanmar to English). Ministry of Agriculture and Irrigation. Retrieved from http://www.moai.gov.mm/	document	IAO	IAO:0000310	rice field	ENVO	ENVO:00000296	Viet Nam	GAZ	GAZ:00003756	Data sources	Htwe_document_Vietnam	Asia	Vietnam
National statistics	General Statistics Office of Vietnam	data set	IAO	IAO:0000100	rice field	ENVO	ENVO:00000296	Viet Nam	GAZ	GAZ:00003756	Data sources	National statistics_Vietnam	Asia	Vietnam
National statistics	http://www.gso.gov.vn/default_en.aspx?tabid=491	data set	IAO	IAO:0000100	rice field	ENVO	ENVO:00000296	Viet Nam	GAZ	GAZ:00003756	Data sources	National statistics_Vietnam	Asia	Vietnam
ORYZA	Bouman, B. ORYZA2000, Version 2.13 (2009)	data set	IAO	IAO:0000100	rice field	ENVO	ENVO:00000296	Viet Nam	GAZ	GAZ:00003756	Data sources	ORYZA_Vietnam	Asia	Vietnam
Tung_document	Tung, D.T., comps. (n.d.). Rice in Vietnam (translated from Vietnamese to English). Retrieved November 16, 2012 from www.khuyennongvn.gov.vn and http://www.cuctrongtrot.gov.vn/	document	IAO	IAO:0000310	rice field	ENVO	ENVO:00000296	Viet Nam	GAZ	GAZ:00003756	Data sources	Tung_document_Vietnam	Asia	Vietnam
Tuong_document	Tuong, TP (unpublished).	document	IAO	IAO:0000310	rice field	ENVO	ENVO:00000296	Viet Nam	GAZ	GAZ:00003756	Data sources	Tuong_document_Vietnam	Asia	Vietnam
FAO	FAO. Crop calendar: an information tool for seed security. www.fao.org/agriculture/seed/cropcalendar/welcome.do (2010)	data set	IAO	IAO:0000100	rice field	ENVO	ENVO:00000296	Zambia	GAZ	GAZ:00001107	Data sources	FAO_Zambia	Africa	Zambia
FAOSTAT	FAO. FAOSTAT. http://faostat.fao.org (2015).	data set	IAO	IAO:0000100	rice field	ENVO	ENVO:00000296	Zambia	GAZ	GAZ:00001107	Data sources	FAOSTAT_Zambia	Africa	Zambia
NARSinput	NARSinput data; Global Yield Gap Database (Kazuki Saito)	data set	IAO	IAO:0000100	rice field	ENVO	ENVO:00000296	Zambia	GAZ	GAZ:00001107	Data sources	NARSinput_Zambia	Africa	Zambia
Rice Almanac	Rice Almanac 2011 dataset using Robert Hijman's estimates and FAO and USDA rice. Updated by Andy Nelson, Stephan Haefele, and Sander Zwart.	data set	IAO	IAO:0000100	rice field	ENVO	ENVO:00000296	Zambia	GAZ	GAZ:00001107	Data sources	Rice Almanac_Zambia	Africa	Zambia
FAOSTAT	FAO. FAOSTAT. http://faostat.fao.org (2015).	data set	IAO	IAO:0000100	rice field	ENVO	ENVO:00000296	Zimbabwe	GAZ	GAZ:00001106	Data sources	FAOSTAT_Zimbabwe	Africa	Zimbabwe
Hijmans_document	Hijmans, Robert. Crop calendar data (unpublished).	document	IAO	IAO:0000310	rice field	ENVO	ENVO:00000296	Zimbabwe	GAZ	GAZ:00001106	Data sources	Hijmans_document_Zimbabwe	Africa	Zimbabwe
