# Supplementary material for: RiceAtlas, a spatial database of global rice calendars and production
Source: Sci Data. 2017 May 30;4:170074. doi: 10.1038/sdata.2017.74 (PMC5448352; doi:10.1038/sdata.2017.74)
Supplement: Supplementary file 1 [file sdata201774-isa1.zip › a_calendar_Laborte.txt]

Sample Name	Protocol REF	Protocol REF	Assay Name	Raw Data File	Comment[Data Repository]	Comment[Data Record Accession]	Comment[Data Record URI]	Factor Value[continent]	Factor Value[country]
FAO_document_Afghanistan	Rice calendar	Spatial and seasonal analysis of rice production	FAO_document_Afghanistan	RiceCalendar_v1.zip	Harvard Dataverse	doi:10.7910/DVN/JE6R2R	https://dx.doi.org/10.7910/DVN/JE6R2R	Asia	Afghanistan
Hijmans_document_Afghanistan	Rice calendar	Spatial and seasonal analysis of rice production	Hijmans_document_Afghanistan	RiceCalendar_v1.zip	Harvard Dataverse	doi:10.7910/DVN/JE6R2R	https://dx.doi.org/10.7910/DVN/JE6R2R	Asia	Afghanistan
FAO_Azerbaijan	Rice calendar	Spatial and seasonal analysis of rice production	FAO_Azerbaijan	RiceCalendar_v1.zip	Harvard Dataverse	doi:10.7910/DVN/JE6R2R	https://dx.doi.org/10.7910/DVN/JE6R2R	Asia	Azerbaijan
Gumma_publication_Bangladesh	Rice calendar	Spatial and seasonal analysis of rice production	Gumma_publication_Bangladesh	RiceCalendar_v1.zip	Harvard Dataverse	doi:10.7910/DVN/JE6R2R	https://dx.doi.org/10.7910/DVN/JE6R2R	Asia	Bangladesh
Gumma_data set_Bangladesh	Rice calendar	Spatial and seasonal analysis of rice production	Gumma_data set_Bangladesh	RiceCalendar_v1.zip	Harvard Dataverse	doi:10.7910/DVN/JE6R2R	https://dx.doi.org/10.7910/DVN/JE6R2R	Asia	Bangladesh
Gateway to Land and Water Information_Bangladesh	Rice calendar	Spatial and seasonal analysis of rice production	Gateway to Land and Water Information_Bangladesh	RiceCalendar_v1.zip	Harvard Dataverse	doi:10.7910/DVN/JE6R2R	https://dx.doi.org/10.7910/DVN/JE6R2R	Asia	Bangladesh
Gumma_publication_Bhutan	Rice calendar	Spatial and seasonal analysis of rice production	Gumma_publication_Bhutan	RiceCalendar_v1.zip	Harvard Dataverse	doi:10.7910/DVN/JE6R2R	https://dx.doi.org/10.7910/DVN/JE6R2R	Asia	Bhutan
Hijmans_document_Brunei	Rice calendar	Spatial and seasonal analysis of rice production	Hijmans_document_Brunei	RiceCalendar_v1.zip	Harvard Dataverse	doi:10.7910/DVN/JE6R2R	https://dx.doi.org/10.7910/DVN/JE6R2R	Asia	Brunei
Rice Almanac_Cambodia	Rice calendar	Spatial and seasonal analysis of rice production	Rice Almanac_Cambodia	RiceCalendar_v1.zip	Harvard Dataverse	doi:10.7910/DVN/JE6R2R	https://dx.doi.org/10.7910/DVN/JE6R2R	Asia	Cambodia
ORYZA_China	Rice calendar	Spatial and seasonal analysis of rice production	ORYZA_China	RiceCalendar_v1.zip	Harvard Dataverse	doi:10.7910/DVN/JE6R2R	https://dx.doi.org/10.7910/DVN/JE6R2R	Asia	China
van Wart_publication_China	Rice calendar	Spatial and seasonal analysis of rice production	van Wart_publication_China	RiceCalendar_v1.zip	Harvard Dataverse	doi:10.7910/DVN/JE6R2R	https://dx.doi.org/10.7910/DVN/JE6R2R	Asia	China
ORYZA_East Timor	Rice calendar	Spatial and seasonal analysis of rice production	ORYZA_East Timor	RiceCalendar_v1.zip	Harvard Dataverse	doi:10.7910/DVN/JE6R2R	https://dx.doi.org/10.7910/DVN/JE6R2R	Asia	East Timor
GIEWS_East Timor	Rice calendar	Spatial and seasonal analysis of rice production	GIEWS_East Timor	RiceCalendar_v1.zip	Harvard Dataverse	doi:10.7910/DVN/JE6R2R	https://dx.doi.org/10.7910/DVN/JE6R2R	Asia	East Timor
Gumma_publication_India	Rice calendar	Spatial and seasonal analysis of rice production	Gumma_publication_India	RiceCalendar_v1.zip	Harvard Dataverse	doi:10.7910/DVN/JE6R2R	https://dx.doi.org/10.7910/DVN/JE6R2R	Asia	India
Rice State Wise_India	Rice calendar	Spatial and seasonal analysis of rice production	Rice State Wise_India	RiceCalendar_v1.zip	Harvard Dataverse	doi:10.7910/DVN/JE6R2R	https://dx.doi.org/10.7910/DVN/JE6R2R	Asia	India
National Food Security Mission_India	Rice calendar	Spatial and seasonal analysis of rice production	National Food Security Mission_India	RiceCalendar_v1.zip	Harvard Dataverse	doi:10.7910/DVN/JE6R2R	https://dx.doi.org/10.7910/DVN/JE6R2R	Asia	India
Integrated Cropping calendar_Indonesia	Rice calendar	Spatial and seasonal analysis of rice production	Integrated Cropping calendar_Indonesia	RiceCalendar_v1.zip	Harvard Dataverse	doi:10.7910/DVN/JE6R2R	https://dx.doi.org/10.7910/DVN/JE6R2R	Asia	Indonesia
Rice Almanac_Indonesia	Rice calendar	Spatial and seasonal analysis of rice production	Rice Almanac_Indonesia	RiceCalendar_v1.zip	Harvard Dataverse	doi:10.7910/DVN/JE6R2R	https://dx.doi.org/10.7910/DVN/JE6R2R	Asia	Indonesia
ORYZA_Indonesia	Rice calendar	Spatial and seasonal analysis of rice production	ORYZA_Indonesia	RiceCalendar_v1.zip	Harvard Dataverse	doi:10.7910/DVN/JE6R2R	https://dx.doi.org/10.7910/DVN/JE6R2R	Asia	Indonesia
Boschetti_document_Iran	Rice calendar	Spatial and seasonal analysis of rice production	Boschetti_document_Iran	RiceCalendar_v1.zip	Harvard Dataverse	doi:10.7910/DVN/JE6R2R	https://dx.doi.org/10.7910/DVN/JE6R2R	Asia	Iran
Rice Almanac_Iran	Rice calendar	Spatial and seasonal analysis of rice production	Rice Almanac_Iran	RiceCalendar_v1.zip	Harvard Dataverse	doi:10.7910/DVN/JE6R2R	https://dx.doi.org/10.7910/DVN/JE6R2R	Asia	Iran
Hijmans_document_Iran	Rice calendar	Spatial and seasonal analysis of rice production	Hijmans_document_Iran	RiceCalendar_v1.zip	Harvard Dataverse	doi:10.7910/DVN/JE6R2R	https://dx.doi.org/10.7910/DVN/JE6R2R	Asia	Iran
World Rice Statistics_Iraq	Rice calendar	Spatial and seasonal analysis of rice production	World Rice Statistics_Iraq	RiceCalendar_v1.zip	Harvard Dataverse	doi:10.7910/DVN/JE6R2R	https://dx.doi.org/10.7910/DVN/JE6R2R	Asia	Iraq
Boschetti_document_Iraq	Rice calendar	Spatial and seasonal analysis of rice production	Boschetti_document_Iraq	RiceCalendar_v1.zip	Harvard Dataverse	doi:10.7910/DVN/JE6R2R	https://dx.doi.org/10.7910/DVN/JE6R2R	Asia	Iraq
Ministry of Agriculture, Forestry and Fisheries_Japan	Rice calendar	Spatial and seasonal analysis of rice production	Ministry of Agriculture, Forestry and Fisheries_Japan	RiceCalendar_v1.zip	Harvard Dataverse	doi:10.7910/DVN/JE6R2R	https://dx.doi.org/10.7910/DVN/JE6R2R	Asia	Japan
USDA_Kazakhstan	Rice calendar	Spatial and seasonal analysis of rice production	USDA_Kazakhstan	RiceCalendar_v1.zip	Harvard Dataverse	doi:10.7910/DVN/JE6R2R	https://dx.doi.org/10.7910/DVN/JE6R2R	Asia	Kazakhstan
MED-Rice_Kyrgyzstan	Rice calendar	Spatial and seasonal analysis of rice production	MED-Rice_Kyrgyzstan	RiceCalendar_v1.zip	Harvard Dataverse	doi:10.7910/DVN/JE6R2R	https://dx.doi.org/10.7910/DVN/JE6R2R	Asia	Kyrgyzstan
ORYZA_Laos	Rice calendar	Spatial and seasonal analysis of rice production	ORYZA_Laos	RiceCalendar_v1.zip	Harvard Dataverse	doi:10.7910/DVN/JE6R2R	https://dx.doi.org/10.7910/DVN/JE6R2R	Asia	Laos
FAO_document_Laos	Rice calendar	Spatial and seasonal analysis of rice production	FAO_document_Laos	RiceCalendar_v1.zip	Harvard Dataverse	doi:10.7910/DVN/JE6R2R	https://dx.doi.org/10.7910/DVN/JE6R2R	Asia	Laos
Rice Almanac_Laos	Rice calendar	Spatial and seasonal analysis of rice production	Rice Almanac_Laos	RiceCalendar_v1.zip	Harvard Dataverse	doi:10.7910/DVN/JE6R2R	https://dx.doi.org/10.7910/DVN/JE6R2R	Asia	Laos
ORYZA_Malaysia	Rice calendar	Spatial and seasonal analysis of rice production	ORYZA_Malaysia	RiceCalendar_v1.zip	Harvard Dataverse	doi:10.7910/DVN/JE6R2R	https://dx.doi.org/10.7910/DVN/JE6R2R	Asia	Malaysia
FAO_document_Malaysia	Rice calendar	Spatial and seasonal analysis of rice production	FAO_document_Malaysia	RiceCalendar_v1.zip	Harvard Dataverse	doi:10.7910/DVN/JE6R2R	https://dx.doi.org/10.7910/DVN/JE6R2R	Asia	Malaysia
Rice Almanac_Malaysia	Rice calendar	Spatial and seasonal analysis of rice production	Rice Almanac_Malaysia	RiceCalendar_v1.zip	Harvard Dataverse	doi:10.7910/DVN/JE6R2R	https://dx.doi.org/10.7910/DVN/JE6R2R	Asia	Malaysia
GIS Calendar_Myanmar	Rice calendar	Spatial and seasonal analysis of rice production	GIS Calendar_Myanmar	RiceCalendar_v1.zip	Harvard Dataverse	doi:10.7910/DVN/JE6R2R	https://dx.doi.org/10.7910/DVN/JE6R2R	Asia	Myanmar
Ministry of Agriculture, Forestry and Fisheries_Myanmar	Rice calendar	Spatial and seasonal analysis of rice production	Ministry of Agriculture, Forestry and Fisheries_Myanmar	RiceCalendar_v1.zip	Harvard Dataverse	doi:10.7910/DVN/JE6R2R	https://dx.doi.org/10.7910/DVN/JE6R2R	Asia	Myanmar
FAO_document_Nepal	Rice calendar	Spatial and seasonal analysis of rice production	FAO_document_Nepal	RiceCalendar_v1.zip	Harvard Dataverse	doi:10.7910/DVN/JE6R2R	https://dx.doi.org/10.7910/DVN/JE6R2R	Asia	Nepal
Gauchan_document_Nepal	Rice calendar	Spatial and seasonal analysis of rice production	Gauchan_document_Nepal	RiceCalendar_v1.zip	Harvard Dataverse	doi:10.7910/DVN/JE6R2R	https://dx.doi.org/10.7910/DVN/JE6R2R	Asia	Nepal
Gumma_publication_Nepal	Rice calendar	Spatial and seasonal analysis of rice production	Gumma_publication_Nepal	RiceCalendar_v1.zip	Harvard Dataverse	doi:10.7910/DVN/JE6R2R	https://dx.doi.org/10.7910/DVN/JE6R2R	Asia	Nepal
Boschetti_document_North Korea	Rice calendar	Spatial and seasonal analysis of rice production	Boschetti_document_North Korea	RiceCalendar_v1.zip	Harvard Dataverse	doi:10.7910/DVN/JE6R2R	https://dx.doi.org/10.7910/DVN/JE6R2R	Asia	North Korea
FAO_document_North Korea	Rice calendar	Spatial and seasonal analysis of rice production	FAO_document_North Korea	RiceCalendar_v1.zip	Harvard Dataverse	doi:10.7910/DVN/JE6R2R	https://dx.doi.org/10.7910/DVN/JE6R2R	Asia	North Korea
MED-Rice_North Korea	Rice calendar	Spatial and seasonal analysis of rice production	MED-Rice_North Korea	RiceCalendar_v1.zip	Harvard Dataverse	doi:10.7910/DVN/JE6R2R	https://dx.doi.org/10.7910/DVN/JE6R2R	Asia	North Korea
FAO_document_Pakistan	Rice calendar	Spatial and seasonal analysis of rice production	FAO_document_Pakistan	RiceCalendar_v1.zip	Harvard Dataverse	doi:10.7910/DVN/JE6R2R	https://dx.doi.org/10.7910/DVN/JE6R2R	Asia	Pakistan
Gumma_publication_Pakistan	Rice calendar	Spatial and seasonal analysis of rice production	Gumma_publication_Pakistan	RiceCalendar_v1.zip	Harvard Dataverse	doi:10.7910/DVN/JE6R2R	https://dx.doi.org/10.7910/DVN/JE6R2R	Asia	Pakistan
World Rice Statistics_Pakistan	Rice calendar	Spatial and seasonal analysis of rice production	World Rice Statistics_Pakistan	RiceCalendar_v1.zip	Harvard Dataverse	doi:10.7910/DVN/JE6R2R	https://dx.doi.org/10.7910/DVN/JE6R2R	Asia	Pakistan
GMA-RICE_Philippines	Rice calendar	Spatial and seasonal analysis of rice production	GMA-RICE_Philippines	RiceCalendar_v1.zip	Harvard Dataverse	doi:10.7910/DVN/JE6R2R	https://dx.doi.org/10.7910/DVN/JE6R2R	Asia	Philippines
RTDP_Philippines	Rice calendar	Spatial and seasonal analysis of rice production	RTDP_Philippines	RiceCalendar_v1.zip	Harvard Dataverse	doi:10.7910/DVN/JE6R2R	https://dx.doi.org/10.7910/DVN/JE6R2R	Asia	Philippines
PhilRice_Philippines	Rice calendar	Spatial and seasonal analysis of rice production	PhilRice_Philippines	RiceCalendar_v1.zip	Harvard Dataverse	doi:10.7910/DVN/JE6R2R	https://dx.doi.org/10.7910/DVN/JE6R2R	Asia	Philippines
PhilFSIS_Philippines	Rice calendar	Spatial and seasonal analysis of rice production	PhilFSIS_Philippines	RiceCalendar_v1.zip	Harvard Dataverse	doi:10.7910/DVN/JE6R2R	https://dx.doi.org/10.7910/DVN/JE6R2R	Asia	Philippines
World Rice Statistics_Saudi Arabia	Rice calendar	Spatial and seasonal analysis of rice production	World Rice Statistics_Saudi Arabia	RiceCalendar_v1.zip	Harvard Dataverse	doi:10.7910/DVN/JE6R2R	https://dx.doi.org/10.7910/DVN/JE6R2R	Asia	Saudi Arabia
Boschetti_document_South Korea	Rice calendar	Spatial and seasonal analysis of rice production	Boschetti_document_South Korea	RiceCalendar_v1.zip	Harvard Dataverse	doi:10.7910/DVN/JE6R2R	https://dx.doi.org/10.7910/DVN/JE6R2R	Asia	South Korea
MED-Rice_South Korea	Rice calendar	Spatial and seasonal analysis of rice production	MED-Rice_South Korea	RiceCalendar_v1.zip	Harvard Dataverse	doi:10.7910/DVN/JE6R2R	https://dx.doi.org/10.7910/DVN/JE6R2R	Asia	South Korea
Gumma_publication_Sri Lanka	Rice calendar	Spatial and seasonal analysis of rice production	Gumma_publication_Sri Lanka	RiceCalendar_v1.zip	Harvard Dataverse	doi:10.7910/DVN/JE6R2R	https://dx.doi.org/10.7910/DVN/JE6R2R	Asia	Sri Lanka
World Rice Statistics_Sri Lanka	Rice calendar	Spatial and seasonal analysis of rice production	World Rice Statistics_Sri Lanka	RiceCalendar_v1.zip	Harvard Dataverse	doi:10.7910/DVN/JE6R2R	https://dx.doi.org/10.7910/DVN/JE6R2R	Asia	Sri Lanka
World Rice Statistics_Taiwan	Rice calendar	Spatial and seasonal analysis of rice production	World Rice Statistics_Taiwan	RiceCalendar_v1.zip	Harvard Dataverse	doi:10.7910/DVN/JE6R2R	https://dx.doi.org/10.7910/DVN/JE6R2R	Asia	Taiwan
Council of Agriculture_Taiwan	Rice calendar	Spatial and seasonal analysis of rice production	Council of Agriculture_Taiwan	RiceCalendar_v1.zip	Harvard Dataverse	doi:10.7910/DVN/JE6R2R	https://dx.doi.org/10.7910/DVN/JE6R2R	Asia	Taiwan
Boschetti_document_Tajikistan	Rice calendar	Spatial and seasonal analysis of rice production	Boschetti_document_Tajikistan	RiceCalendar_v1.zip	Harvard Dataverse	doi:10.7910/DVN/JE6R2R	https://dx.doi.org/10.7910/DVN/JE6R2R	Asia	Tajikistan
ORYZA_Thailand	Rice calendar	Spatial and seasonal analysis of rice production	ORYZA_Thailand	RiceCalendar_v1.zip	Harvard Dataverse	doi:10.7910/DVN/JE6R2R	https://dx.doi.org/10.7910/DVN/JE6R2R	Asia	Thailand
RTDP_Thailand	Rice calendar	Spatial and seasonal analysis of rice production	RTDP_Thailand	RiceCalendar_v1.zip	Harvard Dataverse	doi:10.7910/DVN/JE6R2R	https://dx.doi.org/10.7910/DVN/JE6R2R	Asia	Thailand
Sawano_publication_Thailand	Rice calendar	Spatial and seasonal analysis of rice production	Sawano_publication_Thailand	RiceCalendar_v1.zip	Harvard Dataverse	doi:10.7910/DVN/JE6R2R	https://dx.doi.org/10.7910/DVN/JE6R2R	Asia	Thailand
Rice Almanac_Turkey	Rice calendar	Spatial and seasonal analysis of rice production	Rice Almanac_Turkey	RiceCalendar_v1.zip	Harvard Dataverse	doi:10.7910/DVN/JE6R2R	https://dx.doi.org/10.7910/DVN/JE6R2R	Asia	Turkey
Boschetti_document_Turkmenistan	Rice calendar	Spatial and seasonal analysis of rice production	Boschetti_document_Turkmenistan	RiceCalendar_v1.zip	Harvard Dataverse	doi:10.7910/DVN/JE6R2R	https://dx.doi.org/10.7910/DVN/JE6R2R	Asia	Turkmenistan
Boschetti_document_Uzbekistan	Rice calendar	Spatial and seasonal analysis of rice production	Boschetti_document_Uzbekistan	RiceCalendar_v1.zip	Harvard Dataverse	doi:10.7910/DVN/JE6R2R	https://dx.doi.org/10.7910/DVN/JE6R2R	Asia	Uzbekistan
ORYZA_Vietnam	Rice calendar	Spatial and seasonal analysis of rice production	ORYZA_Vietnam	RiceCalendar_v1.zip	Harvard Dataverse	doi:10.7910/DVN/JE6R2R	https://dx.doi.org/10.7910/DVN/JE6R2R	Asia	Vietnam
Tung_document_Vietnam	Rice calendar	Spatial and seasonal analysis of rice production	Tung_document_Vietnam	RiceCalendar_v1.zip	Harvard Dataverse	doi:10.7910/DVN/JE6R2R	https://dx.doi.org/10.7910/DVN/JE6R2R	Asia	Vietnam
Hijmans_document_Vietnam	Rice calendar	Spatial and seasonal analysis of rice production	Hijmans_document_Vietnam	RiceCalendar_v1.zip	Harvard Dataverse	doi:10.7910/DVN/JE6R2R	https://dx.doi.org/10.7910/DVN/JE6R2R	Asia	Vietnam
Htwe_document_Vietnam	Rice calendar	Spatial and seasonal analysis of rice production	Htwe_document_Vietnam	RiceCalendar_v1.zip	Harvard Dataverse	doi:10.7910/DVN/JE6R2R	https://dx.doi.org/10.7910/DVN/JE6R2R	Asia	Vietnam
Tuong_document_Vietnam	Rice calendar	Spatial and seasonal analysis of rice production	Tuong_document_Vietnam	RiceCalendar_v1.zip	Harvard Dataverse	doi:10.7910/DVN/JE6R2R	https://dx.doi.org/10.7910/DVN/JE6R2R	Asia	Vietnam
Hijmans_document_Algeria	Rice calendar	Spatial and seasonal analysis of rice production	Hijmans_document_Algeria	RiceCalendar_v1.zip	Harvard Dataverse	doi:10.7910/DVN/JE6R2R	https://dx.doi.org/10.7910/DVN/JE6R2R	Africa	Algeria
GIEWS_Angola	Rice calendar	Spatial and seasonal analysis of rice production	GIEWS_Angola	RiceCalendar_v1.zip	Harvard Dataverse	doi:10.7910/DVN/JE6R2R	https://dx.doi.org/10.7910/DVN/JE6R2R	Africa	Angola
FAO_Benin	Rice calendar	Spatial and seasonal analysis of rice production	FAO_Benin	RiceCalendar_v1.zip	Harvard Dataverse	doi:10.7910/DVN/JE6R2R	https://dx.doi.org/10.7910/DVN/JE6R2R	Africa	Benin
AfricaRice _Benin	Rice calendar	Spatial and seasonal analysis of rice production	AfricaRice _Benin	RiceCalendar_v1.zip	Harvard Dataverse	doi:10.7910/DVN/JE6R2R	https://dx.doi.org/10.7910/DVN/JE6R2R	Africa	Benin
FAO_Burkina Faso	Rice calendar	Spatial and seasonal analysis of rice production	FAO_Burkina Faso	RiceCalendar_v1.zip	Harvard Dataverse	doi:10.7910/DVN/JE6R2R	https://dx.doi.org/10.7910/DVN/JE6R2R	Africa	Burkina Faso
AfricaRice _Burkina Faso	Rice calendar	Spatial and seasonal analysis of rice production	AfricaRice _Burkina Faso	RiceCalendar_v1.zip	Harvard Dataverse	doi:10.7910/DVN/JE6R2R	https://dx.doi.org/10.7910/DVN/JE6R2R	Africa	Burkina Faso
FAO_Burundi	Rice calendar	Spatial and seasonal analysis of rice production	FAO_Burundi	RiceCalendar_v1.zip	Harvard Dataverse	doi:10.7910/DVN/JE6R2R	https://dx.doi.org/10.7910/DVN/JE6R2R	Africa	Burundi
AfricaRice _Burundi	Rice calendar	Spatial and seasonal analysis of rice production	AfricaRice _Burundi	RiceCalendar_v1.zip	Harvard Dataverse	doi:10.7910/DVN/JE6R2R	https://dx.doi.org/10.7910/DVN/JE6R2R	Africa	Burundi
FAO_Cameroon	Rice calendar	Spatial and seasonal analysis of rice production	FAO_Cameroon	RiceCalendar_v1.zip	Harvard Dataverse	doi:10.7910/DVN/JE6R2R	https://dx.doi.org/10.7910/DVN/JE6R2R	Africa	Cameroon
AfricaRice _Cameroon	Rice calendar	Spatial and seasonal analysis of rice production	AfricaRice _Cameroon	RiceCalendar_v1.zip	Harvard Dataverse	doi:10.7910/DVN/JE6R2R	https://dx.doi.org/10.7910/DVN/JE6R2R	Africa	Cameroon
FAO_Central African Republic	Rice calendar	Spatial and seasonal analysis of rice production	FAO_Central African Republic	RiceCalendar_v1.zip	Harvard Dataverse	doi:10.7910/DVN/JE6R2R	https://dx.doi.org/10.7910/DVN/JE6R2R	Africa	Central African Republic
FAO_document_Chad	Rice calendar	Spatial and seasonal analysis of rice production	FAO_document_Chad	RiceCalendar_v1.zip	Harvard Dataverse	doi:10.7910/DVN/JE6R2R	https://dx.doi.org/10.7910/DVN/JE6R2R	Africa	Chad
AfricaRice _Chad	Rice calendar	Spatial and seasonal analysis of rice production	AfricaRice _Chad	RiceCalendar_v1.zip	Harvard Dataverse	doi:10.7910/DVN/JE6R2R	https://dx.doi.org/10.7910/DVN/JE6R2R	Africa	Chad
Hijmans_document_Comoros	Rice calendar	Spatial and seasonal analysis of rice production	Hijmans_document_Comoros	RiceCalendar_v1.zip	Harvard Dataverse	doi:10.7910/DVN/JE6R2R	https://dx.doi.org/10.7910/DVN/JE6R2R	Africa	Comoros
FAO_Cote d Ivoire	Rice calendar	Spatial and seasonal analysis of rice production	FAO_Cote d Ivoire	RiceCalendar_v1.zip	Harvard Dataverse	doi:10.7910/DVN/JE6R2R	https://dx.doi.org/10.7910/DVN/JE6R2R	Africa	Côte d'Ivoire
AfricaRice _Cote d Ivoire	Rice calendar	Spatial and seasonal analysis of rice production	AfricaRice _Cote d Ivoire	RiceCalendar_v1.zip	Harvard Dataverse	doi:10.7910/DVN/JE6R2R	https://dx.doi.org/10.7910/DVN/JE6R2R	Africa	Côte d'Ivoire
FAO_Democratic Republic of the Congo	Rice calendar	Spatial and seasonal analysis of rice production	FAO_Democratic Republic of the Congo	RiceCalendar_v1.zip	Harvard Dataverse	doi:10.7910/DVN/JE6R2R	https://dx.doi.org/10.7910/DVN/JE6R2R	Africa	Democratic Republic of the Congo
AfricaRice _Democratic Republic of the Congo	Rice calendar	Spatial and seasonal analysis of rice production	AfricaRice _Democratic Republic of the Congo	RiceCalendar_v1.zip	Harvard Dataverse	doi:10.7910/DVN/JE6R2R	https://dx.doi.org/10.7910/DVN/JE6R2R	Africa	Democratic Republic of the Congo
FAO_Egypt	Rice calendar	Spatial and seasonal analysis of rice production	FAO_Egypt	RiceCalendar_v1.zip	Harvard Dataverse	doi:10.7910/DVN/JE6R2R	https://dx.doi.org/10.7910/DVN/JE6R2R	Africa	Egypt
AfricaRice _Egypt	Rice calendar	Spatial and seasonal analysis of rice production	AfricaRice _Egypt	RiceCalendar_v1.zip	Harvard Dataverse	doi:10.7910/DVN/JE6R2R	https://dx.doi.org/10.7910/DVN/JE6R2R	Africa	Egypt
World Rice Statistics_Ethiopia	Rice calendar	Spatial and seasonal analysis of rice production	World Rice Statistics_Ethiopia	RiceCalendar_v1.zip	Harvard Dataverse	doi:10.7910/DVN/JE6R2R	https://dx.doi.org/10.7910/DVN/JE6R2R	Africa	Ethiopia
FAO_Ethiopia	Rice calendar	Spatial and seasonal analysis of rice production	FAO_Ethiopia	RiceCalendar_v1.zip	Harvard Dataverse	doi:10.7910/DVN/JE6R2R	https://dx.doi.org/10.7910/DVN/JE6R2R	Africa	Ethiopia
AfricaRice _Ethiopia	Rice calendar	Spatial and seasonal analysis of rice production	AfricaRice _Ethiopia	RiceCalendar_v1.zip	Harvard Dataverse	doi:10.7910/DVN/JE6R2R	https://dx.doi.org/10.7910/DVN/JE6R2R	Africa	Ethiopia
World Rice Statistics_Gabon	Rice calendar	Spatial and seasonal analysis of rice production	World Rice Statistics_Gabon	RiceCalendar_v1.zip	Harvard Dataverse	doi:10.7910/DVN/JE6R2R	https://dx.doi.org/10.7910/DVN/JE6R2R	Africa	Gabon
AfricaRice _Gabon	Rice calendar	Spatial and seasonal analysis of rice production	AfricaRice _Gabon	RiceCalendar_v1.zip	Harvard Dataverse	doi:10.7910/DVN/JE6R2R	https://dx.doi.org/10.7910/DVN/JE6R2R	Africa	Gabon
Carney_publication_Gambia	Rice calendar	Spatial and seasonal analysis of rice production	Carney_publication_Gambia	RiceCalendar_v1.zip	Harvard Dataverse	doi:10.7910/DVN/JE6R2R	https://dx.doi.org/10.7910/DVN/JE6R2R	Africa	Gambia
AfricaRice _Gambia	Rice calendar	Spatial and seasonal analysis of rice production	AfricaRice _Gambia	RiceCalendar_v1.zip	Harvard Dataverse	doi:10.7910/DVN/JE6R2R	https://dx.doi.org/10.7910/DVN/JE6R2R	Africa	Gambia
FAO_Ghana	Rice calendar	Spatial and seasonal analysis of rice production	FAO_Ghana	RiceCalendar_v1.zip	Harvard Dataverse	doi:10.7910/DVN/JE6R2R	https://dx.doi.org/10.7910/DVN/JE6R2R	Africa	Ghana
AfricaRice _Ghana	Rice calendar	Spatial and seasonal analysis of rice production	AfricaRice _Ghana	RiceCalendar_v1.zip	Harvard Dataverse	doi:10.7910/DVN/JE6R2R	https://dx.doi.org/10.7910/DVN/JE6R2R	Africa	Ghana
FAO_Guinea	Rice calendar	Spatial and seasonal analysis of rice production	FAO_Guinea	RiceCalendar_v1.zip	Harvard Dataverse	doi:10.7910/DVN/JE6R2R	https://dx.doi.org/10.7910/DVN/JE6R2R	Africa	Guinea
AfricaRice _Guinea	Rice calendar	Spatial and seasonal analysis of rice production	AfricaRice _Guinea	RiceCalendar_v1.zip	Harvard Dataverse	doi:10.7910/DVN/JE6R2R	https://dx.doi.org/10.7910/DVN/JE6R2R	Africa	Guinea
FAO_document_Guinea-Bissau	Rice calendar	Spatial and seasonal analysis of rice production	FAO_document_Guinea-Bissau	RiceCalendar_v1.zip	Harvard Dataverse	doi:10.7910/DVN/JE6R2R	https://dx.doi.org/10.7910/DVN/JE6R2R	Africa	Guinea-Bissau
Hijmans_document_Kenya	Rice calendar	Spatial and seasonal analysis of rice production	Hijmans_document_Kenya	RiceCalendar_v1.zip	Harvard Dataverse	doi:10.7910/DVN/JE6R2R	https://dx.doi.org/10.7910/DVN/JE6R2R	Africa	Kenya
World Rice Statistics_Kenya	Rice calendar	Spatial and seasonal analysis of rice production	World Rice Statistics_Kenya	RiceCalendar_v1.zip	Harvard Dataverse	doi:10.7910/DVN/JE6R2R	https://dx.doi.org/10.7910/DVN/JE6R2R	Africa	Kenya
AfricaRice _Kenya	Rice calendar	Spatial and seasonal analysis of rice production	AfricaRice _Kenya	RiceCalendar_v1.zip	Harvard Dataverse	doi:10.7910/DVN/JE6R2R	https://dx.doi.org/10.7910/DVN/JE6R2R	Africa	Kenya
World Rice Statistics_Lebanon	Rice calendar	Spatial and seasonal analysis of rice production	World Rice Statistics_Lebanon	RiceCalendar_v1.zip	Harvard Dataverse	doi:10.7910/DVN/JE6R2R	https://dx.doi.org/10.7910/DVN/JE6R2R	Africa	Lebanon
FAO_Liberia	Rice calendar	Spatial and seasonal analysis of rice production	FAO_Liberia	RiceCalendar_v1.zip	Harvard Dataverse	doi:10.7910/DVN/JE6R2R	https://dx.doi.org/10.7910/DVN/JE6R2R	Africa	Liberia
FAO_Madagascar	Rice calendar	Spatial and seasonal analysis of rice production	FAO_Madagascar	RiceCalendar_v1.zip	Harvard Dataverse	doi:10.7910/DVN/JE6R2R	https://dx.doi.org/10.7910/DVN/JE6R2R	Africa	Madagascar
AfricaRice _Madagascar	Rice calendar	Spatial and seasonal analysis of rice production	AfricaRice _Madagascar	RiceCalendar_v1.zip	Harvard Dataverse	doi:10.7910/DVN/JE6R2R	https://dx.doi.org/10.7910/DVN/JE6R2R	Africa	Madagascar
FAO_Malawi	Rice calendar	Spatial and seasonal analysis of rice production	FAO_Malawi	RiceCalendar_v1.zip	Harvard Dataverse	doi:10.7910/DVN/JE6R2R	https://dx.doi.org/10.7910/DVN/JE6R2R	Africa	Malawi
FAO_Mali	Rice calendar	Spatial and seasonal analysis of rice production	FAO_Mali	RiceCalendar_v1.zip	Harvard Dataverse	doi:10.7910/DVN/JE6R2R	https://dx.doi.org/10.7910/DVN/JE6R2R	Africa	Mali
AfricaRice _Mali	Rice calendar	Spatial and seasonal analysis of rice production	AfricaRice _Mali	RiceCalendar_v1.zip	Harvard Dataverse	doi:10.7910/DVN/JE6R2R	https://dx.doi.org/10.7910/DVN/JE6R2R	Africa	Mali
FAO_Mauritania	Rice calendar	Spatial and seasonal analysis of rice production	FAO_Mauritania	RiceCalendar_v1.zip	Harvard Dataverse	doi:10.7910/DVN/JE6R2R	https://dx.doi.org/10.7910/DVN/JE6R2R	Africa	Mauritania
AfricaRice _Mauritania	Rice calendar	Spatial and seasonal analysis of rice production	AfricaRice _Mauritania	RiceCalendar_v1.zip	Harvard Dataverse	doi:10.7910/DVN/JE6R2R	https://dx.doi.org/10.7910/DVN/JE6R2R	Africa	Mauritania
Boschetti_document_Morocco	Rice calendar	Spatial and seasonal analysis of rice production	Boschetti_document_Morocco	RiceCalendar_v1.zip	Harvard Dataverse	doi:10.7910/DVN/JE6R2R	https://dx.doi.org/10.7910/DVN/JE6R2R	Asia	Morocco
FAO_Mozambique	Rice calendar	Spatial and seasonal analysis of rice production	FAO_Mozambique	RiceCalendar_v1.zip	Harvard Dataverse	doi:10.7910/DVN/JE6R2R	https://dx.doi.org/10.7910/DVN/JE6R2R	Africa	Mozambique
AfricaRice _Mozambique	Rice calendar	Spatial and seasonal analysis of rice production	AfricaRice _Mozambique	RiceCalendar_v1.zip	Harvard Dataverse	doi:10.7910/DVN/JE6R2R	https://dx.doi.org/10.7910/DVN/JE6R2R	Africa	Mozambique
FAO_Niger	Rice calendar	Spatial and seasonal analysis of rice production	FAO_Niger	RiceCalendar_v1.zip	Harvard Dataverse	doi:10.7910/DVN/JE6R2R	https://dx.doi.org/10.7910/DVN/JE6R2R	Africa	Niger
AfricaRice _Niger	Rice calendar	Spatial and seasonal analysis of rice production	AfricaRice _Niger	RiceCalendar_v1.zip	Harvard Dataverse	doi:10.7910/DVN/JE6R2R	https://dx.doi.org/10.7910/DVN/JE6R2R	Africa	Niger
USDA_Nigeria	Rice calendar	Spatial and seasonal analysis of rice production	USDA_Nigeria	RiceCalendar_v1.zip	Harvard Dataverse	doi:10.7910/DVN/JE6R2R	https://dx.doi.org/10.7910/DVN/JE6R2R	Africa	Nigeria
AfricaRice _Nigeria	Rice calendar	Spatial and seasonal analysis of rice production	AfricaRice _Nigeria	RiceCalendar_v1.zip	Harvard Dataverse	doi:10.7910/DVN/JE6R2R	https://dx.doi.org/10.7910/DVN/JE6R2R	Africa	Nigeria
USDA_Republic of Congo	Rice calendar	Spatial and seasonal analysis of rice production	USDA_Republic of Congo	RiceCalendar_v1.zip	Harvard Dataverse	doi:10.7910/DVN/JE6R2R	https://dx.doi.org/10.7910/DVN/JE6R2R	Africa	Republic of Congo
AfricaRice _Republic of Congo	Rice calendar	Spatial and seasonal analysis of rice production	AfricaRice _Republic of Congo	RiceCalendar_v1.zip	Harvard Dataverse	doi:10.7910/DVN/JE6R2R	https://dx.doi.org/10.7910/DVN/JE6R2R	Africa	Republic of Congo
FAO_Reunion	Rice calendar	Spatial and seasonal analysis of rice production	FAO_Reunion	RiceCalendar_v1.zip	Harvard Dataverse	doi:10.7910/DVN/JE6R2R	https://dx.doi.org/10.7910/DVN/JE6R2R	Africa	Reunion
Hijmans_document_Rwanda	Rice calendar	Spatial and seasonal analysis of rice production	Hijmans_document_Rwanda	RiceCalendar_v1.zip	Harvard Dataverse	doi:10.7910/DVN/JE6R2R	https://dx.doi.org/10.7910/DVN/JE6R2R	Africa	Rwanda
FAO_Senegal	Rice calendar	Spatial and seasonal analysis of rice production	FAO_Senegal	RiceCalendar_v1.zip	Harvard Dataverse	doi:10.7910/DVN/JE6R2R	https://dx.doi.org/10.7910/DVN/JE6R2R	Africa	Senegal
AfricaRice _Senegal	Rice calendar	Spatial and seasonal analysis of rice production	AfricaRice _Senegal	RiceCalendar_v1.zip	Harvard Dataverse	doi:10.7910/DVN/JE6R2R	https://dx.doi.org/10.7910/DVN/JE6R2R	Africa	Senegal
World Rice Statistics_Sierra Leone	Rice calendar	Spatial and seasonal analysis of rice production	World Rice Statistics_Sierra Leone	RiceCalendar_v1.zip	Harvard Dataverse	doi:10.7910/DVN/JE6R2R	https://dx.doi.org/10.7910/DVN/JE6R2R	Africa	Sierra Leone
NARSinput_Sierra Leone	Rice calendar	Spatial and seasonal analysis of rice production	NARSinput_Sierra Leone	RiceCalendar_v1.zip	Harvard Dataverse	doi:10.7910/DVN/JE6R2R	https://dx.doi.org/10.7910/DVN/JE6R2R	Africa	Sierra Leone
FAO_Somalia	Rice calendar	Spatial and seasonal analysis of rice production	FAO_Somalia	RiceCalendar_v1.zip	Harvard Dataverse	doi:10.7910/DVN/JE6R2R	https://dx.doi.org/10.7910/DVN/JE6R2R	Africa	Somalia
Hijmans_document_South Africa	Rice calendar	Spatial and seasonal analysis of rice production	Hijmans_document_South Africa	RiceCalendar_v1.zip	Harvard Dataverse	doi:10.7910/DVN/JE6R2R	https://dx.doi.org/10.7910/DVN/JE6R2R	Africa	South Africa
FAO_Sudan	Rice calendar	Spatial and seasonal analysis of rice production	FAO_Sudan	RiceCalendar_v1.zip	Harvard Dataverse	doi:10.7910/DVN/JE6R2R	https://dx.doi.org/10.7910/DVN/JE6R2R	Africa	Sudan
Hijmans_document_Swaziland	Rice calendar	Spatial and seasonal analysis of rice production	Hijmans_document_Swaziland	RiceCalendar_v1.zip	Harvard Dataverse	doi:10.7910/DVN/JE6R2R	https://dx.doi.org/10.7910/DVN/JE6R2R	Africa	Swaziland
FAO_Tanzania	Rice calendar	Spatial and seasonal analysis of rice production	FAO_Tanzania	RiceCalendar_v1.zip	Harvard Dataverse	doi:10.7910/DVN/JE6R2R	https://dx.doi.org/10.7910/DVN/JE6R2R	Africa	Tanzania
AfricaRice _Tanzania	Rice calendar	Spatial and seasonal analysis of rice production	AfricaRice _Tanzania	RiceCalendar_v1.zip	Harvard Dataverse	doi:10.7910/DVN/JE6R2R	https://dx.doi.org/10.7910/DVN/JE6R2R	Africa	Tanzania
Hijmans_document_Togo	Rice calendar	Spatial and seasonal analysis of rice production	Hijmans_document_Togo	RiceCalendar_v1.zip	Harvard Dataverse	doi:10.7910/DVN/JE6R2R	https://dx.doi.org/10.7910/DVN/JE6R2R	Africa	Togo
AfricaRice _Togo	Rice calendar	Spatial and seasonal analysis of rice production	AfricaRice _Togo	RiceCalendar_v1.zip	Harvard Dataverse	doi:10.7910/DVN/JE6R2R	https://dx.doi.org/10.7910/DVN/JE6R2R	Africa	Togo
FAO_Uganda	Rice calendar	Spatial and seasonal analysis of rice production	FAO_Uganda	RiceCalendar_v1.zip	Harvard Dataverse	doi:10.7910/DVN/JE6R2R	https://dx.doi.org/10.7910/DVN/JE6R2R	Africa	Uganda
AfricaRice _Uganda	Rice calendar	Spatial and seasonal analysis of rice production	AfricaRice _Uganda	RiceCalendar_v1.zip	Harvard Dataverse	doi:10.7910/DVN/JE6R2R	https://dx.doi.org/10.7910/DVN/JE6R2R	Africa	Uganda
FAO_Zambia	Rice calendar	Spatial and seasonal analysis of rice production	FAO_Zambia	RiceCalendar_v1.zip	Harvard Dataverse	doi:10.7910/DVN/JE6R2R	https://dx.doi.org/10.7910/DVN/JE6R2R	Africa	Zambia
NARSinput_Zambia	Rice calendar	Spatial and seasonal analysis of rice production	NARSinput_Zambia	RiceCalendar_v1.zip	Harvard Dataverse	doi:10.7910/DVN/JE6R2R	https://dx.doi.org/10.7910/DVN/JE6R2R	Africa	Zambia
Hijmans_document_Zimbabwe	Rice calendar	Spatial and seasonal analysis of rice production	Hijmans_document_Zimbabwe	RiceCalendar_v1.zip	Harvard Dataverse	doi:10.7910/DVN/JE6R2R	https://dx.doi.org/10.7910/DVN/JE6R2R	Africa	Zimbabwe
FAO_Belize	Rice calendar	Spatial and seasonal analysis of rice production	FAO_Belize	RiceCalendar_v1.zip	Harvard Dataverse	doi:10.7910/DVN/JE6R2R	https://dx.doi.org/10.7910/DVN/JE6R2R	South America	Belize
FAO_document_Bolivia	Rice calendar	Spatial and seasonal analysis of rice production	FAO_document_Bolivia	RiceCalendar_v1.zip	Harvard Dataverse	doi:10.7910/DVN/JE6R2R	https://dx.doi.org/10.7910/DVN/JE6R2R	South America	Bolivia
FAO_Bolivia	Rice calendar	Spatial and seasonal analysis of rice production	FAO_Bolivia	RiceCalendar_v1.zip	Harvard Dataverse	doi:10.7910/DVN/JE6R2R	https://dx.doi.org/10.7910/DVN/JE6R2R	South America	Bolivia
World Rice Statistics_Bolivia	Rice calendar	Spatial and seasonal analysis of rice production	World Rice Statistics_Bolivia	RiceCalendar_v1.zip	Harvard Dataverse	doi:10.7910/DVN/JE6R2R	https://dx.doi.org/10.7910/DVN/JE6R2R	South America	Bolivia
FAO_document_Brazil	Rice calendar	Spatial and seasonal analysis of rice production	FAO_document_Brazil	RiceCalendar_v1.zip	Harvard Dataverse	doi:10.7910/DVN/JE6R2R	https://dx.doi.org/10.7910/DVN/JE6R2R	South America	Brazil
Rice Almanac_Brazil	Rice calendar	Spatial and seasonal analysis of rice production	Rice Almanac_Brazil	RiceCalendar_v1.zip	Harvard Dataverse	doi:10.7910/DVN/JE6R2R	https://dx.doi.org/10.7910/DVN/JE6R2R	South America	Brazil
IBGE_Brazil	Rice calendar	Spatial and seasonal analysis of rice production	IBGE_Brazil	RiceCalendar_v1.zip	Harvard Dataverse	doi:10.7910/DVN/JE6R2R	https://dx.doi.org/10.7910/DVN/JE6R2R	South America	Brazil
Expert opinion_Chile	Rice calendar	Spatial and seasonal analysis of rice production	Expert opinion_Chile	RiceCalendar_v1.zip	Harvard Dataverse	doi:10.7910/DVN/JE6R2R	https://dx.doi.org/10.7910/DVN/JE6R2R	South America	Chile
Expert opinion_Bangladesh	Rice calendar	Spatial and seasonal analysis of rice production	Expert opinion_Bangladesh	RiceCalendar_v1.zip	Harvard Dataverse	doi:10.7910/DVN/JE6R2R	https://dx.doi.org/10.7910/DVN/JE6R2R	Asia	Bangladesh
Expert opinion_Bhutan	Rice calendar	Spatial and seasonal analysis of rice production	Expert opinion_Bhutan	RiceCalendar_v1.zip	Harvard Dataverse	doi:10.7910/DVN/JE6R2R	https://dx.doi.org/10.7910/DVN/JE6R2R	Asia	Bhutan
Expert opinion_India	Rice calendar	Spatial and seasonal analysis of rice production	Expert opinion_India	RiceCalendar_v1.zip	Harvard Dataverse	doi:10.7910/DVN/JE6R2R	https://dx.doi.org/10.7910/DVN/JE6R2R	Asia	India
Expert opinion_Nepal	Rice calendar	Spatial and seasonal analysis of rice production	Expert opinion_Nepal	RiceCalendar_v1.zip	Harvard Dataverse	doi:10.7910/DVN/JE6R2R	https://dx.doi.org/10.7910/DVN/JE6R2R	Asia	Nepal
Expert opinion_Pakistan	Rice calendar	Spatial and seasonal analysis of rice production	Expert opinion_Pakistan	RiceCalendar_v1.zip	Harvard Dataverse	doi:10.7910/DVN/JE6R2R	https://dx.doi.org/10.7910/DVN/JE6R2R	Asia	Pakistan
Expert opinion_Sri Lanka	Rice calendar	Spatial and seasonal analysis of rice production	Expert opinion_Sri Lanka	RiceCalendar_v1.zip	Harvard Dataverse	doi:10.7910/DVN/JE6R2R	https://dx.doi.org/10.7910/DVN/JE6R2R	Asia	Sri Lanka
Expert opinion_Turkey	Rice calendar	Spatial and seasonal analysis of rice production	Expert opinion_Turkey	RiceCalendar_v1.zip	Harvard Dataverse	doi:10.7910/DVN/JE6R2R	https://dx.doi.org/10.7910/DVN/JE6R2R	Asia	Turkey
Expert opinion_Benin	Rice calendar	Spatial and seasonal analysis of rice production	Expert opinion_Benin	RiceCalendar_v1.zip	Harvard Dataverse	doi:10.7910/DVN/JE6R2R	https://dx.doi.org/10.7910/DVN/JE6R2R	Africa	Benin
Expert opinion_Burkina Faso	Rice calendar	Spatial and seasonal analysis of rice production	Expert opinion_Burkina Faso	RiceCalendar_v1.zip	Harvard Dataverse	doi:10.7910/DVN/JE6R2R	https://dx.doi.org/10.7910/DVN/JE6R2R	Africa	Burkina Faso
Expert opinion_Burundi	Rice calendar	Spatial and seasonal analysis of rice production	Expert opinion_Burundi	RiceCalendar_v1.zip	Harvard Dataverse	doi:10.7910/DVN/JE6R2R	https://dx.doi.org/10.7910/DVN/JE6R2R	Africa	Burundi
Expert opinion_Cameroon	Rice calendar	Spatial and seasonal analysis of rice production	Expert opinion_Cameroon	RiceCalendar_v1.zip	Harvard Dataverse	doi:10.7910/DVN/JE6R2R	https://dx.doi.org/10.7910/DVN/JE6R2R	Africa	Cameroon
Expert opinion_Chad	Rice calendar	Spatial and seasonal analysis of rice production	Expert opinion_Chad	RiceCalendar_v1.zip	Harvard Dataverse	doi:10.7910/DVN/JE6R2R	https://dx.doi.org/10.7910/DVN/JE6R2R	Africa	Chad
Expert opinion_Cote d Ivoire	Rice calendar	Spatial and seasonal analysis of rice production	Expert opinion_Cote d Ivoire	RiceCalendar_v1.zip	Harvard Dataverse	doi:10.7910/DVN/JE6R2R	https://dx.doi.org/10.7910/DVN/JE6R2R	Africa	Côte d'Ivoire
Expert opinion_Democratic Republic of the Congo	Rice calendar	Spatial and seasonal analysis of rice production	Expert opinion_Democratic Republic of the Congo	RiceCalendar_v1.zip	Harvard Dataverse	doi:10.7910/DVN/JE6R2R	https://dx.doi.org/10.7910/DVN/JE6R2R	Africa	Democratic Republic of the Congo
Expert opinion_Ethiopia	Rice calendar	Spatial and seasonal analysis of rice production	Expert opinion_Ethiopia	RiceCalendar_v1.zip	Harvard Dataverse	doi:10.7910/DVN/JE6R2R	https://dx.doi.org/10.7910/DVN/JE6R2R	Africa	Ethiopia
Expert opinion_Gabon	Rice calendar	Spatial and seasonal analysis of rice production	Expert opinion_Gabon	RiceCalendar_v1.zip	Harvard Dataverse	doi:10.7910/DVN/JE6R2R	https://dx.doi.org/10.7910/DVN/JE6R2R	Africa	Gabon
Expert opinion_Gambia	Rice calendar	Spatial and seasonal analysis of rice production	Expert opinion_Gambia	RiceCalendar_v1.zip	Harvard Dataverse	doi:10.7910/DVN/JE6R2R	https://dx.doi.org/10.7910/DVN/JE6R2R	Africa	Gambia
Expert opinion_Ghana	Rice calendar	Spatial and seasonal analysis of rice production	Expert opinion_Ghana	RiceCalendar_v1.zip	Harvard Dataverse	doi:10.7910/DVN/JE6R2R	https://dx.doi.org/10.7910/DVN/JE6R2R	Africa	Ghana
Expert opinion_Guinea	Rice calendar	Spatial and seasonal analysis of rice production	Expert opinion_Guinea	RiceCalendar_v1.zip	Harvard Dataverse	doi:10.7910/DVN/JE6R2R	https://dx.doi.org/10.7910/DVN/JE6R2R	Africa	Guinea
Expert opinion_Kenya	Rice calendar	Spatial and seasonal analysis of rice production	Expert opinion_Kenya	RiceCalendar_v1.zip	Harvard Dataverse	doi:10.7910/DVN/JE6R2R	https://dx.doi.org/10.7910/DVN/JE6R2R	Africa	Kenya
Expert opinion_Liberia	Rice calendar	Spatial and seasonal analysis of rice production	Expert opinion_Liberia	RiceCalendar_v1.zip	Harvard Dataverse	doi:10.7910/DVN/JE6R2R	https://dx.doi.org/10.7910/DVN/JE6R2R	Africa	Liberia
Expert opinion_Madagascar	Rice calendar	Spatial and seasonal analysis of rice production	Expert opinion_Madagascar	RiceCalendar_v1.zip	Harvard Dataverse	doi:10.7910/DVN/JE6R2R	https://dx.doi.org/10.7910/DVN/JE6R2R	Africa	Madagascar
Expert opinion_Mali	Rice calendar	Spatial and seasonal analysis of rice production	Expert opinion_Mali	RiceCalendar_v1.zip	Harvard Dataverse	doi:10.7910/DVN/JE6R2R	https://dx.doi.org/10.7910/DVN/JE6R2R	Africa	Mali
Expert opinion_Mauritania	Rice calendar	Spatial and seasonal analysis of rice production	Expert opinion_Mauritania	RiceCalendar_v1.zip	Harvard Dataverse	doi:10.7910/DVN/JE6R2R	https://dx.doi.org/10.7910/DVN/JE6R2R	Africa	Mauritania
Expert opinion_Morocco	Rice calendar	Spatial and seasonal analysis of rice production	Expert opinion_Morocco	RiceCalendar_v1.zip	Harvard Dataverse	doi:10.7910/DVN/JE6R2R	https://dx.doi.org/10.7910/DVN/JE6R2R	Africa	Morocco
Expert opinion_Mozambique	Rice calendar	Spatial and seasonal analysis of rice production	Expert opinion_Mozambique	RiceCalendar_v1.zip	Harvard Dataverse	doi:10.7910/DVN/JE6R2R	https://dx.doi.org/10.7910/DVN/JE6R2R	Africa	Mozambique
Expert opinion_Niger	Rice calendar	Spatial and seasonal analysis of rice production	Expert opinion_Niger	RiceCalendar_v1.zip	Harvard Dataverse	doi:10.7910/DVN/JE6R2R	https://dx.doi.org/10.7910/DVN/JE6R2R	Africa	Niger
Expert opinion_Nigeria	Rice calendar	Spatial and seasonal analysis of rice production	Expert opinion_Nigeria	RiceCalendar_v1.zip	Harvard Dataverse	doi:10.7910/DVN/JE6R2R	https://dx.doi.org/10.7910/DVN/JE6R2R	Africa	Nigeria
Expert opinion_Rwanda	Rice calendar	Spatial and seasonal analysis of rice production	Expert opinion_Rwanda	RiceCalendar_v1.zip	Harvard Dataverse	doi:10.7910/DVN/JE6R2R	https://dx.doi.org/10.7910/DVN/JE6R2R	Africa	Rwanda
Expert opinion_Senegal	Rice calendar	Spatial and seasonal analysis of rice production	Expert opinion_Senegal	RiceCalendar_v1.zip	Harvard Dataverse	doi:10.7910/DVN/JE6R2R	https://dx.doi.org/10.7910/DVN/JE6R2R	Africa	Senegal
Expert opinion_Sierra Leone	Rice calendar	Spatial and seasonal analysis of rice production	Expert opinion_Sierra Leone	RiceCalendar_v1.zip	Harvard Dataverse	doi:10.7910/DVN/JE6R2R	https://dx.doi.org/10.7910/DVN/JE6R2R	Africa	Sierra Leone
Expert opinion_Tanzania	Rice calendar	Spatial and seasonal analysis of rice production	Expert opinion_Tanzania	RiceCalendar_v1.zip	Harvard Dataverse	doi:10.7910/DVN/JE6R2R	https://dx.doi.org/10.7910/DVN/JE6R2R	Africa	Tanzania
Expert opinion_ Togo	Rice calendar	Spatial and seasonal analysis of rice production	Expert opinion_ Togo	RiceCalendar_v1.zip	Harvard Dataverse	doi:10.7910/DVN/JE6R2R	https://dx.doi.org/10.7910/DVN/JE6R2R	Africa	Togo
Expert opinion_Uganda	Rice calendar	Spatial and seasonal analysis of rice production	Expert opinion_Uganda	RiceCalendar_v1.zip	Harvard Dataverse	doi:10.7910/DVN/JE6R2R	https://dx.doi.org/10.7910/DVN/JE6R2R	Africa	Uganda
Expert opinion_Cambodia	Rice calendar	Spatial and seasonal analysis of rice production	Expert opinion_Cambodia	RiceCalendar_v1.zip	Harvard Dataverse	doi:10.7910/DVN/JE6R2R	https://dx.doi.org/10.7910/DVN/JE6R2R	Asia	Cambodia
Expert opinion_Indonesia	Rice calendar	Spatial and seasonal analysis of rice production	Expert opinion_Indonesia	RiceCalendar_v1.zip	Harvard Dataverse	doi:10.7910/DVN/JE6R2R	https://dx.doi.org/10.7910/DVN/JE6R2R	Asia	Indonesia
Expert opinion_Laos	Rice calendar	Spatial and seasonal analysis of rice production	Expert opinion_Laos	RiceCalendar_v1.zip	Harvard Dataverse	doi:10.7910/DVN/JE6R2R	https://dx.doi.org/10.7910/DVN/JE6R2R	Asia	Laos
Expert opinion_Myanmar	Rice calendar	Spatial and seasonal analysis of rice production	Expert opinion_Myanmar	RiceCalendar_v1.zip	Harvard Dataverse	doi:10.7910/DVN/JE6R2R	https://dx.doi.org/10.7910/DVN/JE6R2R	Asia	Myanmar
Expert opinion_Thailand	Rice calendar	Spatial and seasonal analysis of rice production	Expert opinion_Thailand	RiceCalendar_v1.zip	Harvard Dataverse	doi:10.7910/DVN/JE6R2R	https://dx.doi.org/10.7910/DVN/JE6R2R	Asia	Thailand
Expert opinion_France	Rice calendar	Spatial and seasonal analysis of rice production	Expert opinion_France	RiceCalendar_v1.zip	Harvard Dataverse	doi:10.7910/DVN/JE6R2R	https://dx.doi.org/10.7910/DVN/JE6R2R	Europe	France
Expert opinion_Greece	Rice calendar	Spatial and seasonal analysis of rice production	Expert opinion_Greece	RiceCalendar_v1.zip	Harvard Dataverse	doi:10.7910/DVN/JE6R2R	https://dx.doi.org/10.7910/DVN/JE6R2R	Europe	Greece
Expert opinion_Italy	Rice calendar	Spatial and seasonal analysis of rice production	Expert opinion_Italy	RiceCalendar_v1.zip	Harvard Dataverse	doi:10.7910/DVN/JE6R2R	https://dx.doi.org/10.7910/DVN/JE6R2R	Europe	Italy
Expert opinion_Portugal	Rice calendar	Spatial and seasonal analysis of rice production	Expert opinion_Portugal	RiceCalendar_v1.zip	Harvard Dataverse	doi:10.7910/DVN/JE6R2R	https://dx.doi.org/10.7910/DVN/JE6R2R	Europe	Portugal
Expert opinion_Romania	Rice calendar	Spatial and seasonal analysis of rice production	Expert opinion_Romania	RiceCalendar_v1.zip	Harvard Dataverse	doi:10.7910/DVN/JE6R2R	https://dx.doi.org/10.7910/DVN/JE6R2R	Europe	Romania
Expert opinion_Spain	Rice calendar	Spatial and seasonal analysis of rice production	Expert opinion_Spain	RiceCalendar_v1.zip	Harvard Dataverse	doi:10.7910/DVN/JE6R2R	https://dx.doi.org/10.7910/DVN/JE6R2R	Europe	Spain
Expert opinion_Australia	Rice calendar	Spatial and seasonal analysis of rice production	Expert opinion_Australia	RiceCalendar_v1.zip	Harvard Dataverse	doi:10.7910/DVN/JE6R2R	https://dx.doi.org/10.7910/DVN/JE6R2R	Oceania	Australia
FAO_Colombia	Rice calendar	Spatial and seasonal analysis of rice production	FAO_Colombia	RiceCalendar_v1.zip	Harvard Dataverse	doi:10.7910/DVN/JE6R2R	https://dx.doi.org/10.7910/DVN/JE6R2R	South America	Colombia
World Rice Statistics_Costa Rica	Rice calendar	Spatial and seasonal analysis of rice production	World Rice Statistics_Costa Rica	RiceCalendar_v1.zip	Harvard Dataverse	doi:10.7910/DVN/JE6R2R	https://dx.doi.org/10.7910/DVN/JE6R2R	South America	Costa Rica
FAO_document_Cuba	Rice calendar	Spatial and seasonal analysis of rice production	FAO_document_Cuba	RiceCalendar_v1.zip	Harvard Dataverse	doi:10.7910/DVN/JE6R2R	https://dx.doi.org/10.7910/DVN/JE6R2R	South America	Cuba
FAO_document_Dominican Republic	Rice calendar	Spatial and seasonal analysis of rice production	FAO_document_Dominican Republic	RiceCalendar_v1.zip	Harvard Dataverse	doi:10.7910/DVN/JE6R2R	https://dx.doi.org/10.7910/DVN/JE6R2R	South America	Dominican Republic
Hijmans_document_Dominican Republic	Rice calendar	Spatial and seasonal analysis of rice production	Hijmans_document_Dominican Republic	RiceCalendar_v1.zip	Harvard Dataverse	doi:10.7910/DVN/JE6R2R	https://dx.doi.org/10.7910/DVN/JE6R2R	South America	Dominican Republic
FAO_Ecuador	Rice calendar	Spatial and seasonal analysis of rice production	FAO_Ecuador	RiceCalendar_v1.zip	Harvard Dataverse	doi:10.7910/DVN/JE6R2R	https://dx.doi.org/10.7910/DVN/JE6R2R	South America	Ecuador
FAO_El Salvador	Rice calendar	Spatial and seasonal analysis of rice production	FAO_El Salvador	RiceCalendar_v1.zip	Harvard Dataverse	doi:10.7910/DVN/JE6R2R	https://dx.doi.org/10.7910/DVN/JE6R2R	South America	El Salvador
Hijmans_document_El Salvador	Rice calendar	Spatial and seasonal analysis of rice production	Hijmans_document_El Salvador	RiceCalendar_v1.zip	Harvard Dataverse	doi:10.7910/DVN/JE6R2R	https://dx.doi.org/10.7910/DVN/JE6R2R	South America	El Salvador
Hijmans_document_French Guiana	Rice calendar	Spatial and seasonal analysis of rice production	Hijmans_document_French Guiana	RiceCalendar_v1.zip	Harvard Dataverse	doi:10.7910/DVN/JE6R2R	https://dx.doi.org/10.7910/DVN/JE6R2R	South America	French Guiana
FAO_Guatemala	Rice calendar	Spatial and seasonal analysis of rice production	FAO_Guatemala	RiceCalendar_v1.zip	Harvard Dataverse	doi:10.7910/DVN/JE6R2R	https://dx.doi.org/10.7910/DVN/JE6R2R	South America	Guatemala
Hijmans_document_Guatemala	Rice calendar	Spatial and seasonal analysis of rice production	Hijmans_document_Guatemala	RiceCalendar_v1.zip	Harvard Dataverse	doi:10.7910/DVN/JE6R2R	https://dx.doi.org/10.7910/DVN/JE6R2R	South America	Guatemala
FAO_Guyana	Rice calendar	Spatial and seasonal analysis of rice production	FAO_Guyana	RiceCalendar_v1.zip	Harvard Dataverse	doi:10.7910/DVN/JE6R2R	https://dx.doi.org/10.7910/DVN/JE6R2R	South America	Guyana
World Rice Statistics_Haiti	Rice calendar	Spatial and seasonal analysis of rice production	World Rice Statistics_Haiti	RiceCalendar_v1.zip	Harvard Dataverse	doi:10.7910/DVN/JE6R2R	https://dx.doi.org/10.7910/DVN/JE6R2R	South America	Haiti
FAO_Honduras	Rice calendar	Spatial and seasonal analysis of rice production	FAO_Honduras	RiceCalendar_v1.zip	Harvard Dataverse	doi:10.7910/DVN/JE6R2R	https://dx.doi.org/10.7910/DVN/JE6R2R	South America	Honduras
Hijmans_document_Honduras	Rice calendar	Spatial and seasonal analysis of rice production	Hijmans_document_Honduras	RiceCalendar_v1.zip	Harvard Dataverse	doi:10.7910/DVN/JE6R2R	https://dx.doi.org/10.7910/DVN/JE6R2R	South America	Honduras
Hijmans_document_Jamaica	Rice calendar	Spatial and seasonal analysis of rice production	Hijmans_document_Jamaica	RiceCalendar_v1.zip	Harvard Dataverse	doi:10.7910/DVN/JE6R2R	https://dx.doi.org/10.7910/DVN/JE6R2R	South America	Jamaica
Mexican Rice Council_Mexico	Rice calendar	Spatial and seasonal analysis of rice production	Mexican Rice Council_Mexico	RiceCalendar_v1.zip	Harvard Dataverse	doi:10.7910/DVN/JE6R2R	https://dx.doi.org/10.7910/DVN/JE6R2R	South America	Mexico
FAO_document_Nicaragua	Rice calendar	Spatial and seasonal analysis of rice production	FAO_document_Nicaragua	RiceCalendar_v1.zip	Harvard Dataverse	doi:10.7910/DVN/JE6R2R	https://dx.doi.org/10.7910/DVN/JE6R2R	South America	Nicaragua
FAO_Panama	Rice calendar	Spatial and seasonal analysis of rice production	FAO_Panama	RiceCalendar_v1.zip	Harvard Dataverse	doi:10.7910/DVN/JE6R2R	https://dx.doi.org/10.7910/DVN/JE6R2R	South America	Panama
FAO_document_Paraguay	Rice calendar	Spatial and seasonal analysis of rice production	FAO_document_Paraguay	RiceCalendar_v1.zip	Harvard Dataverse	doi:10.7910/DVN/JE6R2R	https://dx.doi.org/10.7910/DVN/JE6R2R	South America	Paraguay
FAO_Paraguay	Rice calendar	Spatial and seasonal analysis of rice production	FAO_Paraguay	RiceCalendar_v1.zip	Harvard Dataverse	doi:10.7910/DVN/JE6R2R	https://dx.doi.org/10.7910/DVN/JE6R2R	South America	Paraguay
Hijmans_document_Paraguay	Rice calendar	Spatial and seasonal analysis of rice production	Hijmans_document_Paraguay	RiceCalendar_v1.zip	Harvard Dataverse	doi:10.7910/DVN/JE6R2R	https://dx.doi.org/10.7910/DVN/JE6R2R	South America	Paraguay
FAO_Peru	Rice calendar	Spatial and seasonal analysis of rice production	FAO_Peru	RiceCalendar_v1.zip	Harvard Dataverse	doi:10.7910/DVN/JE6R2R	https://dx.doi.org/10.7910/DVN/JE6R2R	South America	Peru
World Rice Statistics_Saint Lucia	Rice calendar	Spatial and seasonal analysis of rice production	World Rice Statistics_Saint Lucia	RiceCalendar_v1.zip	Harvard Dataverse	doi:10.7910/DVN/JE6R2R	https://dx.doi.org/10.7910/DVN/JE6R2R	South America	Saint Lucia
FAO_Suriname	Rice calendar	Spatial and seasonal analysis of rice production	FAO_Suriname	RiceCalendar_v1.zip	Harvard Dataverse	doi:10.7910/DVN/JE6R2R	https://dx.doi.org/10.7910/DVN/JE6R2R	South America	Suriname
FAO_Trinidad and Tobago	Rice calendar	Spatial and seasonal analysis of rice production	FAO_Trinidad and Tobago	RiceCalendar_v1.zip	Harvard Dataverse	doi:10.7910/DVN/JE6R2R	https://dx.doi.org/10.7910/DVN/JE6R2R	South America	Trinidad and Tobago
Expert opinion_Uruguay	Rice calendar	Spatial and seasonal analysis of rice production	Expert opinion_Uruguay	RiceCalendar_v1.zip	Harvard Dataverse	doi:10.7910/DVN/JE6R2R	https://dx.doi.org/10.7910/DVN/JE6R2R	South America	Uruguay
FAO_Uruguay	Rice calendar	Spatial and seasonal analysis of rice production	FAO_Uruguay	RiceCalendar_v1.zip	Harvard Dataverse	doi:10.7910/DVN/JE6R2R	https://dx.doi.org/10.7910/DVN/JE6R2R	South America	Uruguay
FAO_Venezuela	Rice calendar	Spatial and seasonal analysis of rice production	FAO_Venezuela	RiceCalendar_v1.zip	Harvard Dataverse	doi:10.7910/DVN/JE6R2R	https://dx.doi.org/10.7910/DVN/JE6R2R	South America	Venezuela
Boschetti_document_Bulgaria	Rice calendar	Spatial and seasonal analysis of rice production	Boschetti_document_Bulgaria	RiceCalendar_v1.zip	Harvard Dataverse	doi:10.7910/DVN/JE6R2R	https://dx.doi.org/10.7910/DVN/JE6R2R	Europe	Bulgaria
IRRI_Bulgaria	Rice calendar	Spatial and seasonal analysis of rice production	IRRI_Bulgaria	RiceCalendar_v1.zip	Harvard Dataverse	doi:10.7910/DVN/JE6R2R	https://dx.doi.org/10.7910/DVN/JE6R2R	Europe	Bulgaria
Hijmans_document_Bulgaria	Rice calendar	Spatial and seasonal analysis of rice production	Hijmans_document_Bulgaria	RiceCalendar_v1.zip	Harvard Dataverse	doi:10.7910/DVN/JE6R2R	https://dx.doi.org/10.7910/DVN/JE6R2R	Europe	Bulgaria
FAO_document_France	Rice calendar	Spatial and seasonal analysis of rice production	FAO_document_France	RiceCalendar_v1.zip	Harvard Dataverse	doi:10.7910/DVN/JE6R2R	https://dx.doi.org/10.7910/DVN/JE6R2R	Europe	France
Hijmans_document_France	Rice calendar	Spatial and seasonal analysis of rice production	Hijmans_document_France	RiceCalendar_v1.zip	Harvard Dataverse	doi:10.7910/DVN/JE6R2R	https://dx.doi.org/10.7910/DVN/JE6R2R	Europe	France
MED-Rice_France	Rice calendar	Spatial and seasonal analysis of rice production	MED-Rice_France	RiceCalendar_v1.zip	Harvard Dataverse	doi:10.7910/DVN/JE6R2R	https://dx.doi.org/10.7910/DVN/JE6R2R	Europe	France
FAO_document_Greece	Rice calendar	Spatial and seasonal analysis of rice production	FAO_document_Greece	RiceCalendar_v1.zip	Harvard Dataverse	doi:10.7910/DVN/JE6R2R	https://dx.doi.org/10.7910/DVN/JE6R2R	Europe	Greece
MED-Rice_Greece	Rice calendar	Spatial and seasonal analysis of rice production	MED-Rice_Greece	RiceCalendar_v1.zip	Harvard Dataverse	doi:10.7910/DVN/JE6R2R	https://dx.doi.org/10.7910/DVN/JE6R2R	Europe	Greece
Boschetti_document_Hungary	Rice calendar	Spatial and seasonal analysis of rice production	Boschetti_document_Hungary	RiceCalendar_v1.zip	Harvard Dataverse	doi:10.7910/DVN/JE6R2R	https://dx.doi.org/10.7910/DVN/JE6R2R	Europe	Hungary
IRRI_Hungary	Rice calendar	Spatial and seasonal analysis of rice production	IRRI_Hungary	RiceCalendar_v1.zip	Harvard Dataverse	doi:10.7910/DVN/JE6R2R	https://dx.doi.org/10.7910/DVN/JE6R2R	Europe	Hungary
Hijmans_document_Hungary	Rice calendar	Spatial and seasonal analysis of rice production	Hijmans_document_Hungary	RiceCalendar_v1.zip	Harvard Dataverse	doi:10.7910/DVN/JE6R2R	https://dx.doi.org/10.7910/DVN/JE6R2R	Europe	Hungary
FAO_document_Italy	Rice calendar	Spatial and seasonal analysis of rice production	FAO_document_Italy	RiceCalendar_v1.zip	Harvard Dataverse	doi:10.7910/DVN/JE6R2R	https://dx.doi.org/10.7910/DVN/JE6R2R	Europe	Italy
MED-Rice_Italy	Rice calendar	Spatial and seasonal analysis of rice production	MED-Rice_Italy	RiceCalendar_v1.zip	Harvard Dataverse	doi:10.7910/DVN/JE6R2R	https://dx.doi.org/10.7910/DVN/JE6R2R	Europe	Italy
FAO_document_Portugal	Rice calendar	Spatial and seasonal analysis of rice production	FAO_document_Portugal	RiceCalendar_v1.zip	Harvard Dataverse	doi:10.7910/DVN/JE6R2R	https://dx.doi.org/10.7910/DVN/JE6R2R	Europe	Portugal
MED-Rice_Portugal	Rice calendar	Spatial and seasonal analysis of rice production	MED-Rice_Portugal	RiceCalendar_v1.zip	Harvard Dataverse	doi:10.7910/DVN/JE6R2R	https://dx.doi.org/10.7910/DVN/JE6R2R	Europe	Portugal
Hijmans_document_Romania	Rice calendar	Spatial and seasonal analysis of rice production	Hijmans_document_Romania	RiceCalendar_v1.zip	Harvard Dataverse	doi:10.7910/DVN/JE6R2R	https://dx.doi.org/10.7910/DVN/JE6R2R	Europe	Romania
Boschetti_document_Russia	Rice calendar	Spatial and seasonal analysis of rice production	Boschetti_document_Russia	RiceCalendar_v1.zip	Harvard Dataverse	doi:10.7910/DVN/JE6R2R	https://dx.doi.org/10.7910/DVN/JE6R2R	Europe	Russia
Hijmans_document_Russia	Rice calendar	Spatial and seasonal analysis of rice production	Hijmans_document_Russia	RiceCalendar_v1.zip	Harvard Dataverse	doi:10.7910/DVN/JE6R2R	https://dx.doi.org/10.7910/DVN/JE6R2R	Europe	Russia
Rice Almanac_Russia	Rice calendar	Spatial and seasonal analysis of rice production	Rice Almanac_Russia	RiceCalendar_v1.zip	Harvard Dataverse	doi:10.7910/DVN/JE6R2R	https://dx.doi.org/10.7910/DVN/JE6R2R	Europe	Russia
FAO_document_Spain	Rice calendar	Spatial and seasonal analysis of rice production	FAO_document_Spain	RiceCalendar_v1.zip	Harvard Dataverse	doi:10.7910/DVN/JE6R2R	https://dx.doi.org/10.7910/DVN/JE6R2R	Europe	Spain
Hijmans_document_Spain	Rice calendar	Spatial and seasonal analysis of rice production	Hijmans_document_Spain	RiceCalendar_v1.zip	Harvard Dataverse	doi:10.7910/DVN/JE6R2R	https://dx.doi.org/10.7910/DVN/JE6R2R	Europe	Spain
MED-Rice_Spain	Rice calendar	Spatial and seasonal analysis of rice production	MED-Rice_Spain	RiceCalendar_v1.zip	Harvard Dataverse	doi:10.7910/DVN/JE6R2R	https://dx.doi.org/10.7910/DVN/JE6R2R	Europe	Spain
USDA_Ukraine	Rice calendar	Spatial and seasonal analysis of rice production	USDA_Ukraine	RiceCalendar_v1.zip	Harvard Dataverse	doi:10.7910/DVN/JE6R2R	https://dx.doi.org/10.7910/DVN/JE6R2R	Europe	Ukraine
Hijmans_document_Ukraine	Rice calendar	Spatial and seasonal analysis of rice production	Hijmans_document_Ukraine	RiceCalendar_v1.zip	Harvard Dataverse	doi:10.7910/DVN/JE6R2R	https://dx.doi.org/10.7910/DVN/JE6R2R	Europe	Ukraine
Boschetti_document_Ukraine	Rice calendar	Spatial and seasonal analysis of rice production	Boschetti_document_Ukraine	RiceCalendar_v1.zip	Harvard Dataverse	doi:10.7910/DVN/JE6R2R	https://dx.doi.org/10.7910/DVN/JE6R2R	Europe	Ukraine
World Rice Statistics_Australia	Rice calendar	Spatial and seasonal analysis of rice production	World Rice Statistics_Australia	RiceCalendar_v1.zip	Harvard Dataverse	doi:10.7910/DVN/JE6R2R	https://dx.doi.org/10.7910/DVN/JE6R2R	Oceania	Australia
Hijmans_document_Fiji	Rice calendar	Spatial and seasonal analysis of rice production	Hijmans_document_Fiji	RiceCalendar_v1.zip	Harvard Dataverse	doi:10.7910/DVN/JE6R2R	https://dx.doi.org/10.7910/DVN/JE6R2R	Oceania	Fiji
FAO_Papua New Guinea	Rice calendar	Spatial and seasonal analysis of rice production	FAO_Papua New Guinea	RiceCalendar_v1.zip	Harvard Dataverse	doi:10.7910/DVN/JE6R2R	https://dx.doi.org/10.7910/DVN/JE6R2R	Oceania	Papua New Guinea
Hijmans_document_Solomon Islands	Rice calendar	Spatial and seasonal analysis of rice production	Hijmans_document_Solomon Islands	RiceCalendar_v1.zip	Harvard Dataverse	doi:10.7910/DVN/JE6R2R	https://dx.doi.org/10.7910/DVN/JE6R2R	Oceania	Solomon Islands
FAO_document_USA	Rice calendar	Spatial and seasonal analysis of rice production	FAO_document_USA	RiceCalendar_v1.zip	Harvard Dataverse	doi:10.7910/DVN/JE6R2R	https://dx.doi.org/10.7910/DVN/JE6R2R	North America	USA
Expert opinion_USA	Rice calendar	Spatial and seasonal analysis of rice production	Expert opinion_USA	RiceCalendar_v1.zip	Harvard Dataverse	doi:10.7910/DVN/JE6R2R	https://dx.doi.org/10.7910/DVN/JE6R2R	North America	USA
