# Supplementary material for: RiceAtlas, a spatial database of global rice calendars and production
Source: Sci Data. 2017 May 30;4:170074. doi: 10.1038/sdata.2017.74 (PMC5448352; doi:10.1038/sdata.2017.74)
Supplement: Supplementary file 1 [file sdata201774-isa1.zip › a_production_Laborte.txt]

Sample Name	Protocol REF	Protocol REF	Assay Name	Raw Data File	Comment[Data Repository]	Comment[Data Record Accession]	Comment[Data Record URI]	Factor Value[continent]	Factor Value[country]
FAOSTAT_Afghanistan	Rice production	Spatial and seasonal analysis of rice production	FAOSTAT_Afghanistan	RiceProduction_v1.zip	Harvard Dataverse	doi:10.7910/DVN/JE6R2R	https://dx.doi.org/10.7910/DVN/JE6R2R	Asia	Afghanistan
FAOSTAT_Azerbaijan	Rice production	Spatial and seasonal analysis of rice production	FAOSTAT_Azerbaijan	RiceProduction_v1.zip	Harvard Dataverse	doi:10.7910/DVN/JE6R2R	https://dx.doi.org/10.7910/DVN/JE6R2R	Asia	Azerbaijan
FAORAP_Bangladesh	Rice production	Spatial and seasonal analysis of rice production	FAORAP_Bangladesh	RiceProduction_v1.zip	Harvard Dataverse	doi:10.7910/DVN/JE6R2R	https://dx.doi.org/10.7910/DVN/JE6R2R	Asia	Bangladesh
National statistics_Bangladesh	Rice production	Spatial and seasonal analysis of rice production	National statistics_Bangladesh	RiceProduction_v1.zip	Harvard Dataverse	doi:10.7910/DVN/JE6R2R	https://dx.doi.org/10.7910/DVN/JE6R2R	Asia	Bangladesh
FAOSTAT_Bangladesh	Rice production	Spatial and seasonal analysis of rice production	FAOSTAT_Bangladesh	RiceProduction_v1.zip	Harvard Dataverse	doi:10.7910/DVN/JE6R2R	https://dx.doi.org/10.7910/DVN/JE6R2R	Asia	Bangladesh
Agricultural Statistics_Bhutan	Rice production	Spatial and seasonal analysis of rice production	Agricultural Statistics_Bhutan	RiceProduction_v1.zip	Harvard Dataverse	doi:10.7910/DVN/JE6R2R	https://dx.doi.org/10.7910/DVN/JE6R2R	Asia	Bhutan
FAOSTAT_Bhutan	Rice production	Spatial and seasonal analysis of rice production	FAOSTAT_Bhutan	RiceProduction_v1.zip	Harvard Dataverse	doi:10.7910/DVN/JE6R2R	https://dx.doi.org/10.7910/DVN/JE6R2R	Asia	Bhutan
FAOSTAT_Brunei	Rice production	Spatial and seasonal analysis of rice production	FAOSTAT_Brunei	RiceProduction_v1.zip	Harvard Dataverse	doi:10.7910/DVN/JE6R2R	https://dx.doi.org/10.7910/DVN/JE6R2R	Asia	Brunei
Agricultural Statistics_Cambodia	Rice production	Spatial and seasonal analysis of rice production	Agricultural Statistics_Cambodia	RiceProduction_v1.zip	Harvard Dataverse	doi:10.7910/DVN/JE6R2R	https://dx.doi.org/10.7910/DVN/JE6R2R	Asia	Cambodia
FAOSTAT_Cambodia	Rice production	Spatial and seasonal analysis of rice production	FAOSTAT_Cambodia	RiceProduction_v1.zip	Harvard Dataverse	doi:10.7910/DVN/JE6R2R	https://dx.doi.org/10.7910/DVN/JE6R2R	Asia	Cambodia
National statistics_China	Rice production	Spatial and seasonal analysis of rice production	National statistics_China	RiceProduction_v1.zip	Harvard Dataverse	doi:10.7910/DVN/JE6R2R	https://dx.doi.org/10.7910/DVN/JE6R2R	Asia	China
National statistics_China	Rice production	Spatial and seasonal analysis of rice production	National statistics_China	RiceProduction_v1.zip	Harvard Dataverse	doi:10.7910/DVN/JE6R2R	https://dx.doi.org/10.7910/DVN/JE6R2R	Asia	China
FAOSTAT_China	Rice production	Spatial and seasonal analysis of rice production	FAOSTAT_China	RiceProduction_v1.zip	Harvard Dataverse	doi:10.7910/DVN/JE6R2R	https://dx.doi.org/10.7910/DVN/JE6R2R	Asia	China
Agricultural Statistics_East Timor	Rice production	Spatial and seasonal analysis of rice production	Agricultural Statistics_East Timor	RiceProduction_v1.zip	Harvard Dataverse	doi:10.7910/DVN/JE6R2R	https://dx.doi.org/10.7910/DVN/JE6R2R	Asia	East Timor
FAOSTAT_East Timor	Rice production	Spatial and seasonal analysis of rice production	FAOSTAT_East Timor	RiceProduction_v1.zip	Harvard Dataverse	doi:10.7910/DVN/JE6R2R	https://dx.doi.org/10.7910/DVN/JE6R2R	Asia	East Timor
DACNET_India	Rice production	Spatial and seasonal analysis of rice production	DACNET_India	RiceProduction_v1.zip	Harvard Dataverse	doi:10.7910/DVN/JE6R2R	https://dx.doi.org/10.7910/DVN/JE6R2R	Asia	India
Expert opinion_India	Rice production	Spatial and seasonal analysis of rice production	Expert opinion_India	RiceProduction_v1.zip	Harvard Dataverse	doi:10.7910/DVN/JE6R2R	https://dx.doi.org/10.7910/DVN/JE6R2R	Asia	India
RKMP_India	Rice production	Spatial and seasonal analysis of rice production	RKMP_India	RiceProduction_v1.zip	Harvard Dataverse	doi:10.7910/DVN/JE6R2R	https://dx.doi.org/10.7910/DVN/JE6R2R	Asia	India
FAOSTAT_India	Rice production	Spatial and seasonal analysis of rice production	FAOSTAT_India	RiceProduction_v1.zip	Harvard Dataverse	doi:10.7910/DVN/JE6R2R	https://dx.doi.org/10.7910/DVN/JE6R2R	Asia	India
Agricultural Statistics_Indonesia	Rice production	Spatial and seasonal analysis of rice production	Agricultural Statistics_Indonesia	RiceProduction_v1.zip	Harvard Dataverse	doi:10.7910/DVN/JE6R2R	https://dx.doi.org/10.7910/DVN/JE6R2R	Asia	Indonesia
FAOSTAT_Indonesia	Rice production	Spatial and seasonal analysis of rice production	FAOSTAT_Indonesia	RiceProduction_v1.zip	Harvard Dataverse	doi:10.7910/DVN/JE6R2R	https://dx.doi.org/10.7910/DVN/JE6R2R	Asia	Indonesia
FAOSTAT_Iran	Rice production	Spatial and seasonal analysis of rice production	FAOSTAT_Iran	RiceProduction_v1.zip	Harvard Dataverse	doi:10.7910/DVN/JE6R2R	https://dx.doi.org/10.7910/DVN/JE6R2R	Asia	Iran
FAOSTAT_Iraq	Rice production	Spatial and seasonal analysis of rice production	FAOSTAT_Iraq	RiceProduction_v1.zip	Harvard Dataverse	doi:10.7910/DVN/JE6R2R	https://dx.doi.org/10.7910/DVN/JE6R2R	Asia	Iraq
Agricultural Statistics_Japan	Rice production	Spatial and seasonal analysis of rice production	Agricultural Statistics_Japan	RiceProduction_v1.zip	Harvard Dataverse	doi:10.7910/DVN/JE6R2R	https://dx.doi.org/10.7910/DVN/JE6R2R	Asia	Japan
FAOSTAT_Japan	Rice production	Spatial and seasonal analysis of rice production	FAOSTAT_Japan	RiceProduction_v1.zip	Harvard Dataverse	doi:10.7910/DVN/JE6R2R	https://dx.doi.org/10.7910/DVN/JE6R2R	Asia	Japan
FAOSTAT_Kazakhstan	Rice production	Spatial and seasonal analysis of rice production	FAOSTAT_Kazakhstan	RiceProduction_v1.zip	Harvard Dataverse	doi:10.7910/DVN/JE6R2R	https://dx.doi.org/10.7910/DVN/JE6R2R	Asia	Kazakhstan
FAOSTAT_Kyrgyzstan	Rice production	Spatial and seasonal analysis of rice production	FAOSTAT_Kyrgyzstan	RiceProduction_v1.zip	Harvard Dataverse	doi:10.7910/DVN/JE6R2R	https://dx.doi.org/10.7910/DVN/JE6R2R	Asia	Kyrgyzstan
National statistics_Laos	Rice production	Spatial and seasonal analysis of rice production	National statistics_Laos	RiceProduction_v1.zip	Harvard Dataverse	doi:10.7910/DVN/JE6R2R	https://dx.doi.org/10.7910/DVN/JE6R2R	Asia	Laos
FAOSTAT_Laos	Rice production	Spatial and seasonal analysis of rice production	FAOSTAT_Laos	RiceProduction_v1.zip	Harvard Dataverse	doi:10.7910/DVN/JE6R2R	https://dx.doi.org/10.7910/DVN/JE6R2R	Asia	Laos
Agricultural Statistics_Malaysia	Rice production	Spatial and seasonal analysis of rice production	Agricultural Statistics_Malaysia	RiceProduction_v1.zip	Harvard Dataverse	doi:10.7910/DVN/JE6R2R	https://dx.doi.org/10.7910/DVN/JE6R2R	Asia	Malaysia
FAOSTAT_Malaysia	Rice production	Spatial and seasonal analysis of rice production	FAOSTAT_Malaysia	RiceProduction_v1.zip	Harvard Dataverse	doi:10.7910/DVN/JE6R2R	https://dx.doi.org/10.7910/DVN/JE6R2R	Asia	Malaysia
AFSIS_Myanmar	Rice production	Spatial and seasonal analysis of rice production	AFSIS_Myanmar	RiceProduction_v1.zip	Harvard Dataverse	doi:10.7910/DVN/JE6R2R	https://dx.doi.org/10.7910/DVN/JE6R2R	Asia	Myanmar
FAO_Myanmar	Rice production	Spatial and seasonal analysis of rice production	FAO_Myanmar	RiceProduction_v1.zip	Harvard Dataverse	doi:10.7910/DVN/JE6R2R	https://dx.doi.org/10.7910/DVN/JE6R2R	Asia	Myanmar
FAOSTAT_Myanmar	Rice production	Spatial and seasonal analysis of rice production	FAOSTAT_Myanmar	RiceProduction_v1.zip	Harvard Dataverse	doi:10.7910/DVN/JE6R2R	https://dx.doi.org/10.7910/DVN/JE6R2R	Asia	Myanmar
FAORAP_Nepal	Rice production	Spatial and seasonal analysis of rice production	FAORAP_Nepal	RiceProduction_v1.zip	Harvard Dataverse	doi:10.7910/DVN/JE6R2R	https://dx.doi.org/10.7910/DVN/JE6R2R	Asia	Nepal
Government of Nepal_Nepal	Rice production	Spatial and seasonal analysis of rice production	Government of Nepal_Nepal	RiceProduction_v1.zip	Harvard Dataverse	doi:10.7910/DVN/JE6R2R	https://dx.doi.org/10.7910/DVN/JE6R2R	Asia	Nepal
Agricultural Statistics_Nepal	Rice production	Spatial and seasonal analysis of rice production	Agricultural Statistics_Nepal	RiceProduction_v1.zip	Harvard Dataverse	doi:10.7910/DVN/JE6R2R	https://dx.doi.org/10.7910/DVN/JE6R2R	Asia	Nepal
FAOSTAT_Nepal	Rice production	Spatial and seasonal analysis of rice production	FAOSTAT_Nepal	RiceProduction_v1.zip	Harvard Dataverse	doi:10.7910/DVN/JE6R2R	https://dx.doi.org/10.7910/DVN/JE6R2R	Asia	Nepal
FAOSTAT_North Korea	Rice production	Spatial and seasonal analysis of rice production	FAOSTAT_North Korea	RiceProduction_v1.zip	Harvard Dataverse	doi:10.7910/DVN/JE6R2R	https://dx.doi.org/10.7910/DVN/JE6R2R	Asia	North Korea
World Rice Statistics_Pakistan	Rice production	Spatial and seasonal analysis of rice production	World Rice Statistics_Pakistan	RiceProduction_v1.zip	Harvard Dataverse	doi:10.7910/DVN/JE6R2R	https://dx.doi.org/10.7910/DVN/JE6R2R	Asia	Pakistan
FAOSTAT_Pakistan	Rice production	Spatial and seasonal analysis of rice production	FAOSTAT_Pakistan	RiceProduction_v1.zip	Harvard Dataverse	doi:10.7910/DVN/JE6R2R	https://dx.doi.org/10.7910/DVN/JE6R2R	Asia	Pakistan
PhilRice_Philippines	Rice production	Spatial and seasonal analysis of rice production	PhilRice_Philippines	RiceProduction_v1.zip	Harvard Dataverse	doi:10.7910/DVN/JE6R2R	https://dx.doi.org/10.7910/DVN/JE6R2R	Asia	Philippines
CountrySTAT_Philippines	Rice production	Spatial and seasonal analysis of rice production	CountrySTAT_Philippines	RiceProduction_v1.zip	Harvard Dataverse	doi:10.7910/DVN/JE6R2R	https://dx.doi.org/10.7910/DVN/JE6R2R	Asia	Philippines
CountrySTAT_Philippines	Rice production	Spatial and seasonal analysis of rice production	CountrySTAT_Philippines	RiceProduction_v1.zip	Harvard Dataverse	doi:10.7910/DVN/JE6R2R	https://dx.doi.org/10.7910/DVN/JE6R2R	Asia	Philippines
FAOSTAT_Philippines	Rice production	Spatial and seasonal analysis of rice production	FAOSTAT_Philippines	RiceProduction_v1.zip	Harvard Dataverse	doi:10.7910/DVN/JE6R2R	https://dx.doi.org/10.7910/DVN/JE6R2R	Asia	Philippines
FAOSTAT_Saudi Arabia	Rice production	Spatial and seasonal analysis of rice production	FAOSTAT_Saudi Arabia	RiceProduction_v1.zip	Harvard Dataverse	doi:10.7910/DVN/JE6R2R	https://dx.doi.org/10.7910/DVN/JE6R2R	Asia	Saudi Arabia
FAOSTAT_South Korea	Rice production	Spatial and seasonal analysis of rice production	FAOSTAT_South Korea	RiceProduction_v1.zip	Harvard Dataverse	doi:10.7910/DVN/JE6R2R	https://dx.doi.org/10.7910/DVN/JE6R2R	Asia	South Korea
Agricultural Statistics_Sri Lanka	Rice production	Spatial and seasonal analysis of rice production	Agricultural Statistics_Sri Lanka	RiceProduction_v1.zip	Harvard Dataverse	doi:10.7910/DVN/JE6R2R	https://dx.doi.org/10.7910/DVN/JE6R2R	Asia	Sri Lanka
National statistics_Sri Lanka	Rice production	Spatial and seasonal analysis of rice production	National statistics_Sri Lanka	RiceProduction_v1.zip	Harvard Dataverse	doi:10.7910/DVN/JE6R2R	https://dx.doi.org/10.7910/DVN/JE6R2R	Asia	Sri Lanka
FAOSTAT_Sri Lanka	Rice production	Spatial and seasonal analysis of rice production	FAOSTAT_Sri Lanka	RiceProduction_v1.zip	Harvard Dataverse	doi:10.7910/DVN/JE6R2R	https://dx.doi.org/10.7910/DVN/JE6R2R	Asia	Sri Lanka
USDA_Taiwan	Rice production	Spatial and seasonal analysis of rice production	USDA_Taiwan	RiceProduction_v1.zip	Harvard Dataverse	doi:10.7910/DVN/JE6R2R	https://dx.doi.org/10.7910/DVN/JE6R2R	Asia	Taiwan
FAOSTAT_Taiwan	Rice production	Spatial and seasonal analysis of rice production	FAOSTAT_Taiwan	RiceProduction_v1.zip	Harvard Dataverse	doi:10.7910/DVN/JE6R2R	https://dx.doi.org/10.7910/DVN/JE6R2R	Asia	Taiwan
FAOSTAT_Tajikistan	Rice production	Spatial and seasonal analysis of rice production	FAOSTAT_Tajikistan	RiceProduction_v1.zip	Harvard Dataverse	doi:10.7910/DVN/JE6R2R	https://dx.doi.org/10.7910/DVN/JE6R2R	Asia	Tajikistan
Agricultural Statistics_Thailand	Rice production	Spatial and seasonal analysis of rice production	Agricultural Statistics_Thailand	RiceProduction_v1.zip	Harvard Dataverse	doi:10.7910/DVN/JE6R2R	https://dx.doi.org/10.7910/DVN/JE6R2R	Asia	Thailand
FAOSTAT_Thailand	Rice production	Spatial and seasonal analysis of rice production	FAOSTAT_Thailand	RiceProduction_v1.zip	Harvard Dataverse	doi:10.7910/DVN/JE6R2R	https://dx.doi.org/10.7910/DVN/JE6R2R	Asia	Thailand
FAOSTAT_Turkey	Rice production	Spatial and seasonal analysis of rice production	FAOSTAT_Turkey	RiceProduction_v1.zip	Harvard Dataverse	doi:10.7910/DVN/JE6R2R	https://dx.doi.org/10.7910/DVN/JE6R2R	Asia	Turkey
FAOSTAT_Turkmenistan	Rice production	Spatial and seasonal analysis of rice production	FAOSTAT_Turkmenistan	RiceProduction_v1.zip	Harvard Dataverse	doi:10.7910/DVN/JE6R2R	https://dx.doi.org/10.7910/DVN/JE6R2R	Asia	Turkmenistan
FAOSTAT_Uzbekistan	Rice production	Spatial and seasonal analysis of rice production	FAOSTAT_Uzbekistan	RiceProduction_v1.zip	Harvard Dataverse	doi:10.7910/DVN/JE6R2R	https://dx.doi.org/10.7910/DVN/JE6R2R	Asia	Uzbekistan
National statistics_Vietnam	Rice production	Spatial and seasonal analysis of rice production	National statistics_Vietnam	RiceProduction_v1.zip	Harvard Dataverse	doi:10.7910/DVN/JE6R2R	https://dx.doi.org/10.7910/DVN/JE6R2R	Asia	Vietnam
National statistics_Vietnam	Rice production	Spatial and seasonal analysis of rice production	National statistics_Vietnam	RiceProduction_v1.zip	Harvard Dataverse	doi:10.7910/DVN/JE6R2R	https://dx.doi.org/10.7910/DVN/JE6R2R	Asia	Vietnam
FAOSTAT_Vietnam	Rice production	Spatial and seasonal analysis of rice production	FAOSTAT_Vietnam	RiceProduction_v1.zip	Harvard Dataverse	doi:10.7910/DVN/JE6R2R	https://dx.doi.org/10.7910/DVN/JE6R2R	Asia	Vietnam
FAOSTAT_Algeria	Rice production	Spatial and seasonal analysis of rice production	FAOSTAT_Algeria	RiceProduction_v1.zip	Harvard Dataverse	doi:10.7910/DVN/JE6R2R	https://dx.doi.org/10.7910/DVN/JE6R2R	Africa	Algeria
CountrySTAT_Angola	Rice production	Spatial and seasonal analysis of rice production	CountrySTAT_Angola	RiceProduction_v1.zip	Harvard Dataverse	doi:10.7910/DVN/JE6R2R	https://dx.doi.org/10.7910/DVN/JE6R2R	Africa	Angola
FAOSTAT_Angola	Rice production	Spatial and seasonal analysis of rice production	FAOSTAT_Angola	RiceProduction_v1.zip	Harvard Dataverse	doi:10.7910/DVN/JE6R2R	https://dx.doi.org/10.7910/DVN/JE6R2R	Africa	Angola
CountrySTAT_Benin	Rice production	Spatial and seasonal analysis of rice production	CountrySTAT_Benin	RiceProduction_v1.zip	Harvard Dataverse	doi:10.7910/DVN/JE6R2R	https://dx.doi.org/10.7910/DVN/JE6R2R	Africa	Benin
FAOSTAT_Benin	Rice production	Spatial and seasonal analysis of rice production	FAOSTAT_Benin	RiceProduction_v1.zip	Harvard Dataverse	doi:10.7910/DVN/JE6R2R	https://dx.doi.org/10.7910/DVN/JE6R2R	Africa	Benin
CountrySTAT_Burkina Faso	Rice production	Spatial and seasonal analysis of rice production	CountrySTAT_Burkina Faso	RiceProduction_v1.zip	Harvard Dataverse	doi:10.7910/DVN/JE6R2R	https://dx.doi.org/10.7910/DVN/JE6R2R	Africa	Burkina Faso
FAOSTAT_Burkina Faso	Rice production	Spatial and seasonal analysis of rice production	FAOSTAT_Burkina Faso	RiceProduction_v1.zip	Harvard Dataverse	doi:10.7910/DVN/JE6R2R	https://dx.doi.org/10.7910/DVN/JE6R2R	Africa	Burkina Faso
CountrySTAT_Burundi	Rice production	Spatial and seasonal analysis of rice production	CountrySTAT_Burundi	RiceProduction_v1.zip	Harvard Dataverse	doi:10.7910/DVN/JE6R2R	https://dx.doi.org/10.7910/DVN/JE6R2R	Africa	Burundi
FAOSTAT_Burundi	Rice production	Spatial and seasonal analysis of rice production	FAOSTAT_Burundi	RiceProduction_v1.zip	Harvard Dataverse	doi:10.7910/DVN/JE6R2R	https://dx.doi.org/10.7910/DVN/JE6R2R	Africa	Burundi
FAOSTAT_Cameroon	Rice production	Spatial and seasonal analysis of rice production	FAOSTAT_Cameroon	RiceProduction_v1.zip	Harvard Dataverse	doi:10.7910/DVN/JE6R2R	https://dx.doi.org/10.7910/DVN/JE6R2R	Africa	Cameroon
CountrySTAT_Cameroon	Rice production	Spatial and seasonal analysis of rice production	CountrySTAT_Cameroon	RiceProduction_v1.zip	Harvard Dataverse	doi:10.7910/DVN/JE6R2R	https://dx.doi.org/10.7910/DVN/JE6R2R	Africa	Cameroon
FAOSTAT_Central African Republic	Rice production	Spatial and seasonal analysis of rice production	FAOSTAT_Central African Republic	RiceProduction_v1.zip	Harvard Dataverse	doi:10.7910/DVN/JE6R2R	https://dx.doi.org/10.7910/DVN/JE6R2R	Africa	Central African Republic
FAOSTAT_Chad	Rice production	Spatial and seasonal analysis of rice production	FAOSTAT_Chad	RiceProduction_v1.zip	Harvard Dataverse	doi:10.7910/DVN/JE6R2R	https://dx.doi.org/10.7910/DVN/JE6R2R	Africa	Chad
FAOSTAT_Comoros	Rice production	Spatial and seasonal analysis of rice production	FAOSTAT_Comoros	RiceProduction_v1.zip	Harvard Dataverse	doi:10.7910/DVN/JE6R2R	https://dx.doi.org/10.7910/DVN/JE6R2R	Africa	Comoros
FAOSTAT_Cote d Ivoire	Rice production	Spatial and seasonal analysis of rice production	FAOSTAT_Cote d Ivoire	RiceProduction_v1.zip	Harvard Dataverse	doi:10.7910/DVN/JE6R2R	https://dx.doi.org/10.7910/DVN/JE6R2R	Africa	Côte d'Ivoire
Rice Almanac_Cote d Ivoire	Rice production	Spatial and seasonal analysis of rice production	Rice Almanac_Cote d Ivoire	RiceProduction_v1.zip	Harvard Dataverse	doi:10.7910/DVN/JE6R2R	https://dx.doi.org/10.7910/DVN/JE6R2R	Africa	Côte d'Ivoire
FAOSTAT_Democratic Republic of the Congo	Rice production	Spatial and seasonal analysis of rice production	FAOSTAT_Democratic Republic of the Congo	RiceProduction_v1.zip	Harvard Dataverse	doi:10.7910/DVN/JE6R2R	https://dx.doi.org/10.7910/DVN/JE6R2R	Africa	Democratic Republic of the Congo
FAOSTAT_Egypt	Rice production	Spatial and seasonal analysis of rice production	FAOSTAT_Egypt	RiceProduction_v1.zip	Harvard Dataverse	doi:10.7910/DVN/JE6R2R	https://dx.doi.org/10.7910/DVN/JE6R2R	Africa	Egypt
FAOSTAT_Ethiopia	Rice production	Spatial and seasonal analysis of rice production	FAOSTAT_Ethiopia	RiceProduction_v1.zip	Harvard Dataverse	doi:10.7910/DVN/JE6R2R	https://dx.doi.org/10.7910/DVN/JE6R2R	Africa	Ethiopia
FAOSTAT_Gabon	Rice production	Spatial and seasonal analysis of rice production	FAOSTAT_Gabon	RiceProduction_v1.zip	Harvard Dataverse	doi:10.7910/DVN/JE6R2R	https://dx.doi.org/10.7910/DVN/JE6R2R	Africa	Gabon
FAOSTAT_Gambia	Rice production	Spatial and seasonal analysis of rice production	FAOSTAT_Gambia	RiceProduction_v1.zip	Harvard Dataverse	doi:10.7910/DVN/JE6R2R	https://dx.doi.org/10.7910/DVN/JE6R2R	Africa	Gambia
Rice Almanac_Gambia	Rice production	Spatial and seasonal analysis of rice production	Rice Almanac_Gambia	RiceProduction_v1.zip	Harvard Dataverse	doi:10.7910/DVN/JE6R2R	https://dx.doi.org/10.7910/DVN/JE6R2R	Africa	Gambia
CountrySTAT_Ghana	Rice production	Spatial and seasonal analysis of rice production	CountrySTAT_Ghana	RiceProduction_v1.zip	Harvard Dataverse	doi:10.7910/DVN/JE6R2R	https://dx.doi.org/10.7910/DVN/JE6R2R	Africa	Ghana
FAOSTAT_Ghana	Rice production	Spatial and seasonal analysis of rice production	FAOSTAT_Ghana	RiceProduction_v1.zip	Harvard Dataverse	doi:10.7910/DVN/JE6R2R	https://dx.doi.org/10.7910/DVN/JE6R2R	Africa	Ghana
FAOSTAT_Guinea	Rice production	Spatial and seasonal analysis of rice production	FAOSTAT_Guinea	RiceProduction_v1.zip	Harvard Dataverse	doi:10.7910/DVN/JE6R2R	https://dx.doi.org/10.7910/DVN/JE6R2R	Africa	Guinea
FAOSTAT_Guinea-Bissau	Rice production	Spatial and seasonal analysis of rice production	FAOSTAT_Guinea-Bissau	RiceProduction_v1.zip	Harvard Dataverse	doi:10.7910/DVN/JE6R2R	https://dx.doi.org/10.7910/DVN/JE6R2R	Africa	Guinea-Bissau
Rice Almanac_Guinea-Bissau	Rice production	Spatial and seasonal analysis of rice production	Rice Almanac_Guinea-Bissau	RiceProduction_v1.zip	Harvard Dataverse	doi:10.7910/DVN/JE6R2R	https://dx.doi.org/10.7910/DVN/JE6R2R	Africa	Guinea-Bissau
FAOSTAT_Kenya	Rice production	Spatial and seasonal analysis of rice production	FAOSTAT_Kenya	RiceProduction_v1.zip	Harvard Dataverse	doi:10.7910/DVN/JE6R2R	https://dx.doi.org/10.7910/DVN/JE6R2R	Africa	Kenya
FAOSTAT_Lebanon	Rice production	Spatial and seasonal analysis of rice production	FAOSTAT_Lebanon	RiceProduction_v1.zip	Harvard Dataverse	doi:10.7910/DVN/JE6R2R	https://dx.doi.org/10.7910/DVN/JE6R2R	Africa	Lebanon
FAOSTAT_Liberia	Rice production	Spatial and seasonal analysis of rice production	FAOSTAT_Liberia	RiceProduction_v1.zip	Harvard Dataverse	doi:10.7910/DVN/JE6R2R	https://dx.doi.org/10.7910/DVN/JE6R2R	Africa	Liberia
Rice Almanac_Liberia	Rice production	Spatial and seasonal analysis of rice production	Rice Almanac_Liberia	RiceProduction_v1.zip	Harvard Dataverse	doi:10.7910/DVN/JE6R2R	https://dx.doi.org/10.7910/DVN/JE6R2R	Africa	Liberia
FAOSTAT_Madagascar	Rice production	Spatial and seasonal analysis of rice production	FAOSTAT_Madagascar	RiceProduction_v1.zip	Harvard Dataverse	doi:10.7910/DVN/JE6R2R	https://dx.doi.org/10.7910/DVN/JE6R2R	Africa	Madagascar
FAOSTAT_Malawi	Rice production	Spatial and seasonal analysis of rice production	FAOSTAT_Malawi	RiceProduction_v1.zip	Harvard Dataverse	doi:10.7910/DVN/JE6R2R	https://dx.doi.org/10.7910/DVN/JE6R2R	Africa	Malawi
Rice Almanac_Malawi	Rice production	Spatial and seasonal analysis of rice production	Rice Almanac_Malawi	RiceProduction_v1.zip	Harvard Dataverse	doi:10.7910/DVN/JE6R2R	https://dx.doi.org/10.7910/DVN/JE6R2R	Africa	Malawi
CountrySTAT_Mali	Rice production	Spatial and seasonal analysis of rice production	CountrySTAT_Mali	RiceProduction_v1.zip	Harvard Dataverse	doi:10.7910/DVN/JE6R2R	https://dx.doi.org/10.7910/DVN/JE6R2R	Africa	Mali
FAOSTAT_Mali	Rice production	Spatial and seasonal analysis of rice production	FAOSTAT_Mali	RiceProduction_v1.zip	Harvard Dataverse	doi:10.7910/DVN/JE6R2R	https://dx.doi.org/10.7910/DVN/JE6R2R	Africa	Mali
FAOSTAT_Mauritania	Rice production	Spatial and seasonal analysis of rice production	FAOSTAT_Mauritania	RiceProduction_v1.zip	Harvard Dataverse	doi:10.7910/DVN/JE6R2R	https://dx.doi.org/10.7910/DVN/JE6R2R	Africa	Mauritania
FAOSTAT_Morocco	Rice production	Spatial and seasonal analysis of rice production	FAOSTAT_Morocco	RiceProduction_v1.zip	Harvard Dataverse	doi:10.7910/DVN/JE6R2R	https://dx.doi.org/10.7910/DVN/JE6R2R	Africa	Morocco
CountrySTAT_Mozambique	Rice production	Spatial and seasonal analysis of rice production	CountrySTAT_Mozambique	RiceProduction_v1.zip	Harvard Dataverse	doi:10.7910/DVN/JE6R2R	https://dx.doi.org/10.7910/DVN/JE6R2R	Africa	Mozambique
FAOSTAT_Mozambique	Rice production	Spatial and seasonal analysis of rice production	FAOSTAT_Mozambique	RiceProduction_v1.zip	Harvard Dataverse	doi:10.7910/DVN/JE6R2R	https://dx.doi.org/10.7910/DVN/JE6R2R	Africa	Mozambique
CountrySTAT_Niger	Rice production	Spatial and seasonal analysis of rice production	CountrySTAT_Niger	RiceProduction_v1.zip	Harvard Dataverse	doi:10.7910/DVN/JE6R2R	https://dx.doi.org/10.7910/DVN/JE6R2R	Africa	Niger
FAOSTAT_Niger	Rice production	Spatial and seasonal analysis of rice production	FAOSTAT_Niger	RiceProduction_v1.zip	Harvard Dataverse	doi:10.7910/DVN/JE6R2R	https://dx.doi.org/10.7910/DVN/JE6R2R	Africa	Niger
CountrySTAT_Nigeria	Rice production	Spatial and seasonal analysis of rice production	CountrySTAT_Nigeria	RiceProduction_v1.zip	Harvard Dataverse	doi:10.7910/DVN/JE6R2R	https://dx.doi.org/10.7910/DVN/JE6R2R	Africa	Nigeria
FAOSTAT_Nigeria	Rice production	Spatial and seasonal analysis of rice production	FAOSTAT_Nigeria	RiceProduction_v1.zip	Harvard Dataverse	doi:10.7910/DVN/JE6R2R	https://dx.doi.org/10.7910/DVN/JE6R2R	Africa	Nigeria
FAOSTAT_Republic of Congo	Rice production	Spatial and seasonal analysis of rice production	FAOSTAT_Republic of Congo	RiceProduction_v1.zip	Harvard Dataverse	doi:10.7910/DVN/JE6R2R	https://dx.doi.org/10.7910/DVN/JE6R2R	Africa	Republic of Congo
FAOSTAT_Reunion	Rice production	Spatial and seasonal analysis of rice production	FAOSTAT_Reunion	RiceProduction_v1.zip	Harvard Dataverse	doi:10.7910/DVN/JE6R2R	https://dx.doi.org/10.7910/DVN/JE6R2R	Africa	Reunion
CountrySTAT_Rwanda	Rice production	Spatial and seasonal analysis of rice production	CountrySTAT_Rwanda	RiceProduction_v1.zip	Harvard Dataverse	doi:10.7910/DVN/JE6R2R	https://dx.doi.org/10.7910/DVN/JE6R2R	Africa	Rwanda
FAOSTAT_Rwanda	Rice production	Spatial and seasonal analysis of rice production	FAOSTAT_Rwanda	RiceProduction_v1.zip	Harvard Dataverse	doi:10.7910/DVN/JE6R2R	https://dx.doi.org/10.7910/DVN/JE6R2R	Africa	Rwanda
FAOSTAT_Senegal	Rice production	Spatial and seasonal analysis of rice production	FAOSTAT_Senegal	RiceProduction_v1.zip	Harvard Dataverse	doi:10.7910/DVN/JE6R2R	https://dx.doi.org/10.7910/DVN/JE6R2R	Africa	Senegal
Rice Almanac_Senegal	Rice production	Spatial and seasonal analysis of rice production	Rice Almanac_Senegal	RiceProduction_v1.zip	Harvard Dataverse	doi:10.7910/DVN/JE6R2R	https://dx.doi.org/10.7910/DVN/JE6R2R	Africa	Senegal
FAOSTAT_Sierra Leone	Rice production	Spatial and seasonal analysis of rice production	FAOSTAT_Sierra Leone	RiceProduction_v1.zip	Harvard Dataverse	doi:10.7910/DVN/JE6R2R	https://dx.doi.org/10.7910/DVN/JE6R2R	Africa	Sierra Leone
Rice Almanac_Sierra Leone	Rice production	Spatial and seasonal analysis of rice production	Rice Almanac_Sierra Leone	RiceProduction_v1.zip	Harvard Dataverse	doi:10.7910/DVN/JE6R2R	https://dx.doi.org/10.7910/DVN/JE6R2R	Africa	Sierra Leone
FAOSTAT_Somalia	Rice production	Spatial and seasonal analysis of rice production	FAOSTAT_Somalia	RiceProduction_v1.zip	Harvard Dataverse	doi:10.7910/DVN/JE6R2R	https://dx.doi.org/10.7910/DVN/JE6R2R	Africa	Somalia
FAOSTAT_South Africa	Rice production	Spatial and seasonal analysis of rice production	FAOSTAT_South Africa	RiceProduction_v1.zip	Harvard Dataverse	doi:10.7910/DVN/JE6R2R	https://dx.doi.org/10.7910/DVN/JE6R2R	Africa	South Africa
FAOSTAT_Sudan	Rice production	Spatial and seasonal analysis of rice production	FAOSTAT_Sudan	RiceProduction_v1.zip	Harvard Dataverse	doi:10.7910/DVN/JE6R2R	https://dx.doi.org/10.7910/DVN/JE6R2R	Africa	Sudan
FAOSTAT_Swaziland	Rice production	Spatial and seasonal analysis of rice production	FAOSTAT_Swaziland	RiceProduction_v1.zip	Harvard Dataverse	doi:10.7910/DVN/JE6R2R	https://dx.doi.org/10.7910/DVN/JE6R2R	Africa	Swaziland
FAOSTAT_Tanzania	Rice production	Spatial and seasonal analysis of rice production	FAOSTAT_Tanzania	RiceProduction_v1.zip	Harvard Dataverse	doi:10.7910/DVN/JE6R2R	https://dx.doi.org/10.7910/DVN/JE6R2R	Africa	Tanzania
Rice Almanac_Tanzania	Rice production	Spatial and seasonal analysis of rice production	Rice Almanac_Tanzania	RiceProduction_v1.zip	Harvard Dataverse	doi:10.7910/DVN/JE6R2R	https://dx.doi.org/10.7910/DVN/JE6R2R	Africa	Tanzania
CountrySTAT_ Togo	Rice production	Spatial and seasonal analysis of rice production	CountrySTAT_ Togo	RiceProduction_v1.zip	Harvard Dataverse	doi:10.7910/DVN/JE6R2R	https://dx.doi.org/10.7910/DVN/JE6R2R	Africa	Togo
FAOSTAT_ Togo	Rice production	Spatial and seasonal analysis of rice production	FAOSTAT_ Togo	RiceProduction_v1.zip	Harvard Dataverse	doi:10.7910/DVN/JE6R2R	https://dx.doi.org/10.7910/DVN/JE6R2R	Africa	Togo
FAOSTAT_Uganda	Rice production	Spatial and seasonal analysis of rice production	FAOSTAT_Uganda	RiceProduction_v1.zip	Harvard Dataverse	doi:10.7910/DVN/JE6R2R	https://dx.doi.org/10.7910/DVN/JE6R2R	Africa	Uganda
Rice Almanac_Uganda	Rice production	Spatial and seasonal analysis of rice production	Rice Almanac_Uganda	RiceProduction_v1.zip	Harvard Dataverse	doi:10.7910/DVN/JE6R2R	https://dx.doi.org/10.7910/DVN/JE6R2R	Africa	Uganda
FAOSTAT_Zambia	Rice production	Spatial and seasonal analysis of rice production	FAOSTAT_Zambia	RiceProduction_v1.zip	Harvard Dataverse	doi:10.7910/DVN/JE6R2R	https://dx.doi.org/10.7910/DVN/JE6R2R	Africa	Zambia
Rice Almanac_Zambia	Rice production	Spatial and seasonal analysis of rice production	Rice Almanac_Zambia	RiceProduction_v1.zip	Harvard Dataverse	doi:10.7910/DVN/JE6R2R	https://dx.doi.org/10.7910/DVN/JE6R2R	Africa	Zambia
FAOSTAT_Zimbabwe	Rice production	Spatial and seasonal analysis of rice production	FAOSTAT_Zimbabwe	RiceProduction_v1.zip	Harvard Dataverse	doi:10.7910/DVN/JE6R2R	https://dx.doi.org/10.7910/DVN/JE6R2R	Africa	Zimbabwe
FAOSTAT_Belize	Rice production	Spatial and seasonal analysis of rice production	FAOSTAT_Belize	RiceProduction_v1.zip	Harvard Dataverse	doi:10.7910/DVN/JE6R2R	https://dx.doi.org/10.7910/DVN/JE6R2R	South America	Belize
Rice Almanac_Belize	Rice production	Spatial and seasonal analysis of rice production	Rice Almanac_Belize	RiceProduction_v1.zip	Harvard Dataverse	doi:10.7910/DVN/JE6R2R	https://dx.doi.org/10.7910/DVN/JE6R2R	South America	Belize
FAOSTAT_Bolivia	Rice production	Spatial and seasonal analysis of rice production	FAOSTAT_Bolivia	RiceProduction_v1.zip	Harvard Dataverse	doi:10.7910/DVN/JE6R2R	https://dx.doi.org/10.7910/DVN/JE6R2R	South America	Bolivia
FAOSTAT_Brazil	Rice production	Spatial and seasonal analysis of rice production	FAOSTAT_Brazil	RiceProduction_v1.zip	Harvard Dataverse	doi:10.7910/DVN/JE6R2R	https://dx.doi.org/10.7910/DVN/JE6R2R	South America	Brazil
Rice Almanac_Brazil	Rice production	Spatial and seasonal analysis of rice production	Rice Almanac_Brazil	RiceProduction_v1.zip	Harvard Dataverse	doi:10.7910/DVN/JE6R2R	https://dx.doi.org/10.7910/DVN/JE6R2R	South America	Brazil
FAOSTAT_Chile	Rice production	Spatial and seasonal analysis of rice production	FAOSTAT_Chile	RiceProduction_v1.zip	Harvard Dataverse	doi:10.7910/DVN/JE6R2R	https://dx.doi.org/10.7910/DVN/JE6R2R	South America	Chile
FAOSTAT_Colombia	Rice production	Spatial and seasonal analysis of rice production	FAOSTAT_Colombia	RiceProduction_v1.zip	Harvard Dataverse	doi:10.7910/DVN/JE6R2R	https://dx.doi.org/10.7910/DVN/JE6R2R	South America	Colombia
FAOSTAT_Costa Rica	Rice production	Spatial and seasonal analysis of rice production	FAOSTAT_Costa Rica	RiceProduction_v1.zip	Harvard Dataverse	doi:10.7910/DVN/JE6R2R	https://dx.doi.org/10.7910/DVN/JE6R2R	South America	Costa Rica
FAOSTAT_Cuba	Rice production	Spatial and seasonal analysis of rice production	FAOSTAT_Cuba	RiceProduction_v1.zip	Harvard Dataverse	doi:10.7910/DVN/JE6R2R	https://dx.doi.org/10.7910/DVN/JE6R2R	South America	Cuba
FAOSTAT_Dominican Republic	Rice production	Spatial and seasonal analysis of rice production	FAOSTAT_Dominican Republic	RiceProduction_v1.zip	Harvard Dataverse	doi:10.7910/DVN/JE6R2R	https://dx.doi.org/10.7910/DVN/JE6R2R	South America	Dominican Republic
FAOSTAT_Ecuador	Rice production	Spatial and seasonal analysis of rice production	FAOSTAT_Ecuador	RiceProduction_v1.zip	Harvard Dataverse	doi:10.7910/DVN/JE6R2R	https://dx.doi.org/10.7910/DVN/JE6R2R	South America	Ecuador
Rice Almanac_Ecuador	Rice production	Spatial and seasonal analysis of rice production	Rice Almanac_Ecuador	RiceProduction_v1.zip	Harvard Dataverse	doi:10.7910/DVN/JE6R2R	https://dx.doi.org/10.7910/DVN/JE6R2R	South America	Ecuador
FAOSTAT_El Salvador	Rice production	Spatial and seasonal analysis of rice production	FAOSTAT_El Salvador	RiceProduction_v1.zip	Harvard Dataverse	doi:10.7910/DVN/JE6R2R	https://dx.doi.org/10.7910/DVN/JE6R2R	South America	El Salvador
Rice Almanac_El Salvador	Rice production	Spatial and seasonal analysis of rice production	Rice Almanac_El Salvador	RiceProduction_v1.zip	Harvard Dataverse	doi:10.7910/DVN/JE6R2R	https://dx.doi.org/10.7910/DVN/JE6R2R	South America	El Salvador
FAOSTAT_French Guiana	Rice production	Spatial and seasonal analysis of rice production	FAOSTAT_French Guiana	RiceProduction_v1.zip	Harvard Dataverse	doi:10.7910/DVN/JE6R2R	https://dx.doi.org/10.7910/DVN/JE6R2R	South America	French Guiana
Rice Almanac_French Guiana	Rice production	Spatial and seasonal analysis of rice production	Rice Almanac_French Guiana	RiceProduction_v1.zip	Harvard Dataverse	doi:10.7910/DVN/JE6R2R	https://dx.doi.org/10.7910/DVN/JE6R2R	South America	French Guiana
FAOSTAT_Guatemala	Rice production	Spatial and seasonal analysis of rice production	FAOSTAT_Guatemala	RiceProduction_v1.zip	Harvard Dataverse	doi:10.7910/DVN/JE6R2R	https://dx.doi.org/10.7910/DVN/JE6R2R	South America	Guatemala
Rice Almanac_Guatemala	Rice production	Spatial and seasonal analysis of rice production	Rice Almanac_Guatemala	RiceProduction_v1.zip	Harvard Dataverse	doi:10.7910/DVN/JE6R2R	https://dx.doi.org/10.7910/DVN/JE6R2R	South America	Guatemala
GuyanaRice_Guyana	Rice production	Spatial and seasonal analysis of rice production	GuyanaRice_Guyana	RiceProduction_v1.zip	Harvard Dataverse	doi:10.7910/DVN/JE6R2R	https://dx.doi.org/10.7910/DVN/JE6R2R	South America	Guyana
FAOSTAT_Guyana	Rice production	Spatial and seasonal analysis of rice production	FAOSTAT_Guyana	RiceProduction_v1.zip	Harvard Dataverse	doi:10.7910/DVN/JE6R2R	https://dx.doi.org/10.7910/DVN/JE6R2R	South America	Guyana
FAOSTAT_Haiti	Rice production	Spatial and seasonal analysis of rice production	FAOSTAT_Haiti	RiceProduction_v1.zip	Harvard Dataverse	doi:10.7910/DVN/JE6R2R	https://dx.doi.org/10.7910/DVN/JE6R2R	South America	Haiti
Rice Almanac_Haiti	Rice production	Spatial and seasonal analysis of rice production	Rice Almanac_Haiti	RiceProduction_v1.zip	Harvard Dataverse	doi:10.7910/DVN/JE6R2R	https://dx.doi.org/10.7910/DVN/JE6R2R	South America	Haiti
FAOSTAT_Honduras	Rice production	Spatial and seasonal analysis of rice production	FAOSTAT_Honduras	RiceProduction_v1.zip	Harvard Dataverse	doi:10.7910/DVN/JE6R2R	https://dx.doi.org/10.7910/DVN/JE6R2R	South America	Honduras
Rice Almanac_Honduras	Rice production	Spatial and seasonal analysis of rice production	Rice Almanac_Honduras	RiceProduction_v1.zip	Harvard Dataverse	doi:10.7910/DVN/JE6R2R	https://dx.doi.org/10.7910/DVN/JE6R2R	South America	Honduras
FAOSTAT_Jamaica	Rice production	Spatial and seasonal analysis of rice production	FAOSTAT_Jamaica	RiceProduction_v1.zip	Harvard Dataverse	doi:10.7910/DVN/JE6R2R	https://dx.doi.org/10.7910/DVN/JE6R2R	South America	Jamaica
Rice Almanac_Jamaica	Rice production	Spatial and seasonal analysis of rice production	Rice Almanac_Jamaica	RiceProduction_v1.zip	Harvard Dataverse	doi:10.7910/DVN/JE6R2R	https://dx.doi.org/10.7910/DVN/JE6R2R	South America	Jamaica
FAOSTAT_Mexico	Rice production	Spatial and seasonal analysis of rice production	FAOSTAT_Mexico	RiceProduction_v1.zip	Harvard Dataverse	doi:10.7910/DVN/JE6R2R	https://dx.doi.org/10.7910/DVN/JE6R2R	South America	Mexico
FAOSTAT_Nicaragua	Rice production	Spatial and seasonal analysis of rice production	FAOSTAT_Nicaragua	RiceProduction_v1.zip	Harvard Dataverse	doi:10.7910/DVN/JE6R2R	https://dx.doi.org/10.7910/DVN/JE6R2R	South America	Nicaragua
Rice Almanac_Nicaragua	Rice production	Spatial and seasonal analysis of rice production	Rice Almanac_Nicaragua	RiceProduction_v1.zip	Harvard Dataverse	doi:10.7910/DVN/JE6R2R	https://dx.doi.org/10.7910/DVN/JE6R2R	South America	Nicaragua
FAOSTAT_Panama	Rice production	Spatial and seasonal analysis of rice production	FAOSTAT_Panama	RiceProduction_v1.zip	Harvard Dataverse	doi:10.7910/DVN/JE6R2R	https://dx.doi.org/10.7910/DVN/JE6R2R	South America	Panama
Rice Almanac_Panama	Rice production	Spatial and seasonal analysis of rice production	Rice Almanac_Panama	RiceProduction_v1.zip	Harvard Dataverse	doi:10.7910/DVN/JE6R2R	https://dx.doi.org/10.7910/DVN/JE6R2R	South America	Panama
FAOSTAT_Paraguay	Rice production	Spatial and seasonal analysis of rice production	FAOSTAT_Paraguay	RiceProduction_v1.zip	Harvard Dataverse	doi:10.7910/DVN/JE6R2R	https://dx.doi.org/10.7910/DVN/JE6R2R	South America	Paraguay
Rice Almanac_Paraguay	Rice production	Spatial and seasonal analysis of rice production	Rice Almanac_Paraguay	RiceProduction_v1.zip	Harvard Dataverse	doi:10.7910/DVN/JE6R2R	https://dx.doi.org/10.7910/DVN/JE6R2R	South America	Paraguay
FAOSTAT_Peru	Rice production	Spatial and seasonal analysis of rice production	FAOSTAT_Peru	RiceProduction_v1.zip	Harvard Dataverse	doi:10.7910/DVN/JE6R2R	https://dx.doi.org/10.7910/DVN/JE6R2R	South America	Peru
Rice Almanac_Peru	Rice production	Spatial and seasonal analysis of rice production	Rice Almanac_Peru	RiceProduction_v1.zip	Harvard Dataverse	doi:10.7910/DVN/JE6R2R	https://dx.doi.org/10.7910/DVN/JE6R2R	South America	Peru
FAOSTAT_Saint Lucia	Rice production	Spatial and seasonal analysis of rice production	FAOSTAT_Saint Lucia	RiceProduction_v1.zip	Harvard Dataverse	doi:10.7910/DVN/JE6R2R	https://dx.doi.org/10.7910/DVN/JE6R2R	South America	Saint Lucia
FAOSTAT_Suriname	Rice production	Spatial and seasonal analysis of rice production	FAOSTAT_Suriname	RiceProduction_v1.zip	Harvard Dataverse	doi:10.7910/DVN/JE6R2R	https://dx.doi.org/10.7910/DVN/JE6R2R	South America	Suriname
Rice Almanac_Suriname	Rice production	Spatial and seasonal analysis of rice production	Rice Almanac_Suriname	RiceProduction_v1.zip	Harvard Dataverse	doi:10.7910/DVN/JE6R2R	https://dx.doi.org/10.7910/DVN/JE6R2R	South America	Suriname
FAOSTAT_Trinidad and Tobago	Rice production	Spatial and seasonal analysis of rice production	FAOSTAT_Trinidad and Tobago	RiceProduction_v1.zip	Harvard Dataverse	doi:10.7910/DVN/JE6R2R	https://dx.doi.org/10.7910/DVN/JE6R2R	South America	Trinidad and Tobago
Rice Almanac_Trinidad and Tobago	Rice production	Spatial and seasonal analysis of rice production	Rice Almanac_Trinidad and Tobago	RiceProduction_v1.zip	Harvard Dataverse	doi:10.7910/DVN/JE6R2R	https://dx.doi.org/10.7910/DVN/JE6R2R	South America	Trinidad and Tobago
FAOSTAT_Uruguay	Rice production	Spatial and seasonal analysis of rice production	FAOSTAT_Uruguay	RiceProduction_v1.zip	Harvard Dataverse	doi:10.7910/DVN/JE6R2R	https://dx.doi.org/10.7910/DVN/JE6R2R	South America	Uruguay
Rice Almanac_Uruguay	Rice production	Spatial and seasonal analysis of rice production	Rice Almanac_Uruguay	RiceProduction_v1.zip	Harvard Dataverse	doi:10.7910/DVN/JE6R2R	https://dx.doi.org/10.7910/DVN/JE6R2R	South America	Uruguay
FAOSTAT_Venezuela	Rice production	Spatial and seasonal analysis of rice production	FAOSTAT_Venezuela	RiceProduction_v1.zip	Harvard Dataverse	doi:10.7910/DVN/JE6R2R	https://dx.doi.org/10.7910/DVN/JE6R2R	South America	Venezuela
Rice Almanac_Venezuela	Rice production	Spatial and seasonal analysis of rice production	Rice Almanac_Venezuela	RiceProduction_v1.zip	Harvard Dataverse	doi:10.7910/DVN/JE6R2R	https://dx.doi.org/10.7910/DVN/JE6R2R	South America	Venezuela
EUROSTAT_Bulgaria	Rice production	Spatial and seasonal analysis of rice production	EUROSTAT_Bulgaria	RiceProduction_v1.zip	Harvard Dataverse	doi:10.7910/DVN/JE6R2R	https://dx.doi.org/10.7910/DVN/JE6R2R	Europe	Bulgaria
EUROSTAT_Bulgaria	Rice production	Spatial and seasonal analysis of rice production	EUROSTAT_Bulgaria	RiceProduction_v1.zip	Harvard Dataverse	doi:10.7910/DVN/JE6R2R	https://dx.doi.org/10.7910/DVN/JE6R2R	Europe	Bulgaria
FAOSTAT_Bulgaria	Rice production	Spatial and seasonal analysis of rice production	FAOSTAT_Bulgaria	RiceProduction_v1.zip	Harvard Dataverse	doi:10.7910/DVN/JE6R2R	https://dx.doi.org/10.7910/DVN/JE6R2R	Europe	Bulgaria
EUROSTAT_France	Rice production	Spatial and seasonal analysis of rice production	EUROSTAT_France	RiceProduction_v1.zip	Harvard Dataverse	doi:10.7910/DVN/JE6R2R	https://dx.doi.org/10.7910/DVN/JE6R2R	Europe	France
EUROSTAT_France	Rice production	Spatial and seasonal analysis of rice production	EUROSTAT_France	RiceProduction_v1.zip	Harvard Dataverse	doi:10.7910/DVN/JE6R2R	https://dx.doi.org/10.7910/DVN/JE6R2R	Europe	France
FAOSTAT_France	Rice production	Spatial and seasonal analysis of rice production	FAOSTAT_France	RiceProduction_v1.zip	Harvard Dataverse	doi:10.7910/DVN/JE6R2R	https://dx.doi.org/10.7910/DVN/JE6R2R	Europe	France
EUROSTAT_Greece	Rice production	Spatial and seasonal analysis of rice production	EUROSTAT_Greece	RiceProduction_v1.zip	Harvard Dataverse	doi:10.7910/DVN/JE6R2R	https://dx.doi.org/10.7910/DVN/JE6R2R	Europe	Greece
EUROSTAT_Greece	Rice production	Spatial and seasonal analysis of rice production	EUROSTAT_Greece	RiceProduction_v1.zip	Harvard Dataverse	doi:10.7910/DVN/JE6R2R	https://dx.doi.org/10.7910/DVN/JE6R2R	Europe	Greece
FAOSTAT_Greece	Rice production	Spatial and seasonal analysis of rice production	FAOSTAT_Greece	RiceProduction_v1.zip	Harvard Dataverse	doi:10.7910/DVN/JE6R2R	https://dx.doi.org/10.7910/DVN/JE6R2R	Europe	Greece
EUROSTAT_Hungary	Rice production	Spatial and seasonal analysis of rice production	EUROSTAT_Hungary	RiceProduction_v1.zip	Harvard Dataverse	doi:10.7910/DVN/JE6R2R	https://dx.doi.org/10.7910/DVN/JE6R2R	Europe	Hungary
EUROSTAT_Hungary	Rice production	Spatial and seasonal analysis of rice production	EUROSTAT_Hungary	RiceProduction_v1.zip	Harvard Dataverse	doi:10.7910/DVN/JE6R2R	https://dx.doi.org/10.7910/DVN/JE6R2R	Europe	Hungary
FAOSTAT_Hungary	Rice production	Spatial and seasonal analysis of rice production	FAOSTAT_Hungary	RiceProduction_v1.zip	Harvard Dataverse	doi:10.7910/DVN/JE6R2R	https://dx.doi.org/10.7910/DVN/JE6R2R	Europe	Hungary
EUROSTAT_Italy	Rice production	Spatial and seasonal analysis of rice production	EUROSTAT_Italy	RiceProduction_v1.zip	Harvard Dataverse	doi:10.7910/DVN/JE6R2R	https://dx.doi.org/10.7910/DVN/JE6R2R	Europe	Italy
EUROSTAT_Italy	Rice production	Spatial and seasonal analysis of rice production	EUROSTAT_Italy	RiceProduction_v1.zip	Harvard Dataverse	doi:10.7910/DVN/JE6R2R	https://dx.doi.org/10.7910/DVN/JE6R2R	Europe	Italy
FAOSTAT_Italy	Rice production	Spatial and seasonal analysis of rice production	FAOSTAT_Italy	RiceProduction_v1.zip	Harvard Dataverse	doi:10.7910/DVN/JE6R2R	https://dx.doi.org/10.7910/DVN/JE6R2R	Europe	Italy
EUROSTAT_Portugal	Rice production	Spatial and seasonal analysis of rice production	EUROSTAT_Portugal	RiceProduction_v1.zip	Harvard Dataverse	doi:10.7910/DVN/JE6R2R	https://dx.doi.org/10.7910/DVN/JE6R2R	Europe	Portugal
EUROSTAT_Portugal	Rice production	Spatial and seasonal analysis of rice production	EUROSTAT_Portugal	RiceProduction_v1.zip	Harvard Dataverse	doi:10.7910/DVN/JE6R2R	https://dx.doi.org/10.7910/DVN/JE6R2R	Europe	Portugal
FAOSTAT_Portugal	Rice production	Spatial and seasonal analysis of rice production	FAOSTAT_Portugal	RiceProduction_v1.zip	Harvard Dataverse	doi:10.7910/DVN/JE6R2R	https://dx.doi.org/10.7910/DVN/JE6R2R	Europe	Portugal
EUROSTAT_Romania	Rice production	Spatial and seasonal analysis of rice production	EUROSTAT_Romania	RiceProduction_v1.zip	Harvard Dataverse	doi:10.7910/DVN/JE6R2R	https://dx.doi.org/10.7910/DVN/JE6R2R	Europe	Romania
EUROSTAT_Romania	Rice production	Spatial and seasonal analysis of rice production	EUROSTAT_Romania	RiceProduction_v1.zip	Harvard Dataverse	doi:10.7910/DVN/JE6R2R	https://dx.doi.org/10.7910/DVN/JE6R2R	Europe	Romania
FAOSTAT_Romania	Rice production	Spatial and seasonal analysis of rice production	FAOSTAT_Romania	RiceProduction_v1.zip	Harvard Dataverse	doi:10.7910/DVN/JE6R2R	https://dx.doi.org/10.7910/DVN/JE6R2R	Europe	Romania
FAOSTAT_Russia	Rice production	Spatial and seasonal analysis of rice production	FAOSTAT_Russia	RiceProduction_v1.zip	Harvard Dataverse	doi:10.7910/DVN/JE6R2R	https://dx.doi.org/10.7910/DVN/JE6R2R	Europe	Russia
EUROSTAT_Spain	Rice production	Spatial and seasonal analysis of rice production	EUROSTAT_Spain	RiceProduction_v1.zip	Harvard Dataverse	doi:10.7910/DVN/JE6R2R	https://dx.doi.org/10.7910/DVN/JE6R2R	Europe	Spain
EUROSTAT_Spain	Rice production	Spatial and seasonal analysis of rice production	EUROSTAT_Spain	RiceProduction_v1.zip	Harvard Dataverse	doi:10.7910/DVN/JE6R2R	https://dx.doi.org/10.7910/DVN/JE6R2R	Europe	Spain
FAOSTAT_Spain	Rice production	Spatial and seasonal analysis of rice production	FAOSTAT_Spain	RiceProduction_v1.zip	Harvard Dataverse	doi:10.7910/DVN/JE6R2R	https://dx.doi.org/10.7910/DVN/JE6R2R	Europe	Spain
FAOSTAT_Ukraine	Rice production	Spatial and seasonal analysis of rice production	FAOSTAT_Ukraine	RiceProduction_v1.zip	Harvard Dataverse	doi:10.7910/DVN/JE6R2R	https://dx.doi.org/10.7910/DVN/JE6R2R	Europe	Ukraine
FAOSTAT_Australia	Rice production	Spatial and seasonal analysis of rice production	FAOSTAT_Australia	RiceProduction_v1.zip	Harvard Dataverse	doi:10.7910/DVN/JE6R2R	https://dx.doi.org/10.7910/DVN/JE6R2R	Oceania	Australia
FAOSTAT_Fiji	Rice production	Spatial and seasonal analysis of rice production	FAOSTAT_Fiji	RiceProduction_v1.zip	Harvard Dataverse	doi:10.7910/DVN/JE6R2R	https://dx.doi.org/10.7910/DVN/JE6R2R	Oceania	Fiji
FAOSTAT_Papua New Guinea	Rice production	Spatial and seasonal analysis of rice production	FAOSTAT_Papua New Guinea	RiceProduction_v1.zip	Harvard Dataverse	doi:10.7910/DVN/JE6R2R	https://dx.doi.org/10.7910/DVN/JE6R2R	Oceania	Papua New Guinea
FAOSTAT_Solomon Islands	Rice production	Spatial and seasonal analysis of rice production	FAOSTAT_Solomon Islands	RiceProduction_v1.zip	Harvard Dataverse	doi:10.7910/DVN/JE6R2R	https://dx.doi.org/10.7910/DVN/JE6R2R	Oceania	Solomon Islands
FAOSTAT_USA	Rice production	Spatial and seasonal analysis of rice production	FAOSTAT_USA	RiceProduction_v1.zip	Harvard Dataverse	doi:10.7910/DVN/JE6R2R	https://dx.doi.org/10.7910/DVN/JE6R2R	North America	USA
CountrySTAT_Bhutan	Rice production	Spatial and seasonal analysis of rice production	CountrySTAT_Bhutan	RiceProduction_v1.zip	Harvard Dataverse	doi:10.7910/DVN/JE6R2R	https://dx.doi.org/10.7910/DVN/JE6R2R	Asia	Bhutan
Rice Almanac_Chile	Rice production	Spatial and seasonal analysis of rice production	Rice Almanac_Chile	RiceProduction_v1.zip	Harvard Dataverse	doi:10.7910/DVN/JE6R2R	https://dx.doi.org/10.7910/DVN/JE6R2R	South America	Chile
Rice Almanac_Colombia	Rice production	Spatial and seasonal analysis of rice production	Rice Almanac_Colombia	RiceProduction_v1.zip	Harvard Dataverse	doi:10.7910/DVN/JE6R2R	https://dx.doi.org/10.7910/DVN/JE6R2R	South America	Colombia
